# Supplementary material for: Identifying Microbiota Signature and Functional Rules Associated With Bacterial Subtypes in Human Intestine
Source: Front Genet. 2019 Nov 15;10:1146. doi: 10.3389/fgene.2019.01146 (PMC6872643; doi:10.3389/fgene.2019.01146)
Supplement: Supplementary Table S2 — Top features with their importance scores calculated by the MCFS. [file Table_2.xlsx]

## Sheet: Supp_S2
Rank	Feature ID	Feature name	RI
1	F_740	Metabolism:Glycan biosynthesis and metabolism:Lipopolysaccharide biosynthesis	0.848169
2	F_602	Cellular Processes:Cell growth and death:Apoptosis	0.803774
3	F_823	Organismal Systems:Digestive system:Protein digestion and absorption	0.776975
4	F_608	Cellular Processes:Cellular community - prokaryotes:Biofilm formation - Escherichia coli	0.758339
5	F_756	Metabolism:Lipid metabolism:Steroid hormone biosynthesis	0.731165
6	F_785	Metabolism:Metabolism of terpenoids and polyketides:Geraniol degradation	0.724039
7	F_614	Cellular Processes:Transport and catabolism:Peroxisome	0.605784
8	F_824	Organismal Systems:Endocrine system:Adipocytokine signaling pathway	0.565018
9	F_617	Environmental Information Processing:Membrane transport:Phosphotransferase system (PTS)	0.536697
10	F_521	mexW	0.529577
11	F_429	acrF	0.514041
12	F_656	Human Diseases:Drug resistance:Cationic antimicrobial peptide (CAMP) resistance	0.510964
13	F_761	Metabolism:Metabolism of cofactors and vitamins:Lipoic acid metabolism	0.474624
14	F_668	Human Diseases:Infectious diseases:Chagas disease (American trypanosomiasis)	0.460851
15	F_628	Genetic Information Processing:Folding, sorting and degradation:Proteasome	0.458598
16	F_719	Metabolism:Carbohydrate metabolism:Citrate cycle (TCA cycle)	0.441497
17	F_672	Human Diseases:Infectious diseases:Pertussis	0.402152
18	F_665	Human Diseases:Infectious diseases:African trypanosomiasis	0.366698
19	F_518	mexQ	0.355419
20	F_605	Cellular Processes:Cell growth and death:Meiosis - yeast	0.341139
21	F_451	ceoB	0.340788
22	F_829	Organismal Systems:Endocrine system:PPAR signaling pathway	0.337781
23	F_791	Metabolism:Metabolism of terpenoids and polyketides:Zeatin biosynthesis	0.336053
24	F_630	Genetic Information Processing:Folding, sorting and degradation:Protein processing in endoplasmic reticulum	0.335799
25	F_686	Metabolism:Amino acid metabolism:Alanine, aspartate and glutamate metabolism	0.328653
26	F_644	Genetic Information Processing:Translation:Ribosome biogenesis in eukaryotes	0.321616
27	F_516	mexK	0.31335
28	F_738	Metabolism:Glycan biosynthesis and metabolism:Glycosphingolipid biosynthesis - ganglio series	0.300245
29	F_842	Organismal Systems:Nervous system:GABAergic synapse	0.28163
30	F_846	VFG000077	0.27592
31	F_613	Cellular Processes:Transport and catabolism:Lysosome	0.274557
32	F_388	Mycobacterium tuberculosis rpoB mutants conferring resistance to rifampicin	0.268563
33	F_831	Organismal Systems:Endocrine system:Prolactin signaling pathway	0.26319
34	F_618	Environmental Information Processing:Signal transduction:AMPK signaling pathway	0.262662
35	F_734	Metabolism:Energy metabolism:Oxidative phosphorylation	0.262198
36	F_706	Metabolism:Biosynthesis of other secondary metabolites:Isoquinoline alkaloid biosynthesis	0.254958
37	F_610	Cellular Processes:Cellular community - prokaryotes:Quorum sensing	0.247197
38	F_708	Metabolism:Biosynthesis of other secondary metabolites:Novobiocin biosynthesis	0.240851
39	F_579	vanRC	0.239425
40	F_642	Genetic Information Processing:Translation:RNA transport	0.237416
41	F_611	Cellular Processes:Transport and catabolism:Autophagy - yeast	0.236392
42	F_960	VFG011430	0.230596
43	F_742	Metabolism:Glycan biosynthesis and metabolism:Other glycan degradation	0.219125
44	F_835	Organismal Systems:Environmental adaptation:Plant-pathogen interaction	0.214256
45	F_731	Metabolism:Energy metabolism:Carbon fixation pathways in prokaryotes	0.207378
46	F_737	Metabolism:Glycan biosynthesis and metabolism:Glycosaminoglycan degradation	0.207241
47	F_615	Environmental Information Processing:Membrane transport:ABC transporters	0.204582
48	F_562	tetQ	0.204034
49	F_843	Organismal Systems:Nervous system:Glutamatergic synapse	0.201868
50	F_728	Metabolism:Carbohydrate metabolism:Pyruvate metabolism	0.201783
51	F_767	Metabolism:Metabolism of cofactors and vitamins:Riboflavin metabolism	0.195699
52	F_412	Staphylococcus aureus gyrB conferring resistance to aminocoumarin	0.194922
53	F_790	Metabolism:Metabolism of terpenoids and polyketides:Tetracycline biosynthesis	0.194323
54	F_606	Cellular Processes:Cell motility:Bacterial chemotaxis	0.188787
55	F_720	Metabolism:Carbohydrate metabolism:Fructose and mannose metabolism	0.188319
56	F_680	Human Diseases:Neurodegenerative diseases:Huntington's disease	0.179459
57	F_415	Staphylococcus aureus rpoB mutants conferring resistance to rifampicin	0.178175
58	F_632	Genetic Information Processing:Folding, sorting and degradation:Sulfur relay system	0.174684
59	F_625	Environmental Information Processing:Signal transduction:Phosphatidylinositol signaling system	0.174251
60	F_718	Metabolism:Carbohydrate metabolism:C5-Branched dibasic acid metabolism	0.17128
61	F_631	Genetic Information Processing:Folding, sorting and degradation:RNA degradation	0.167644
62	F_691	Metabolism:Amino acid metabolism:Histidine metabolism	0.166987
63	F_813	Metabolism:Xenobiotics biodegradation and metabolism:Nitrotoluene degradation	0.164609
64	F_770	Metabolism:Metabolism of cofactors and vitamins:Vitamin B6 metabolism	0.162316
65	F_775	Metabolism:Metabolism of other amino acids:Glutathione metabolism	0.160192
66	F_769	Metabolism:Metabolism of cofactors and vitamins:Ubiquinone and other terpenoid-quinone biosynthesis	0.153265
67	F_748	Metabolism:Lipid metabolism:Fatty acid biosynthesis	0.149955
68	F_657	Human Diseases:Drug resistance:Platinum drug resistance	0.149843
69	F_714	Metabolism:Biosynthesis of other secondary metabolites:Tropane, piperidine and pyridine alkaloid biosynthesis	0.148142
70	F_622	Environmental Information Processing:Signal transduction:MAPK signaling pathway - plant	0.143616
71	F_798	Metabolism:Overview:Fatty acid metabolism	0.143159
72	F_698	Metabolism:Amino acid metabolism:Valine, leucine and isoleucine biosynthesis	0.137963
73	F_759	Metabolism:Metabolism of cofactors and vitamins:Biotin metabolism	0.134198
74	F_751	Metabolism:Lipid metabolism:Glycerophospholipid metabolism	0.131783
75	F_620	Environmental Information Processing:Signal transduction:FoxO signaling pathway	0.130621
76	F_796	Metabolism:Overview:Carbon metabolism	0.129522
77	F_669	Human Diseases:Infectious diseases:Epithelial cell signaling in Helicobacter pylori infection	0.128425
78	F_627	Environmental Information Processing:Signal transduction:Two-component system	0.127832
79	F_736	Metabolism:Energy metabolism:Sulfur metabolism	0.126486
80	F_755	Metabolism:Lipid metabolism:Sphingolipid metabolism	0.126254
81	F_760	Metabolism:Metabolism of cofactors and vitamins:Folate biosynthesis	0.12489
82	F_650	Human Diseases:Cancers:Pathways in cancer	0.122981
83	F_741	Metabolism:Glycan biosynthesis and metabolism:N-Glycan biosynthesis	0.122899
84	F_695	Metabolism:Amino acid metabolism:Phenylalanine, tyrosine and tryptophan biosynthesis	0.120414
85	F_727	Metabolism:Carbohydrate metabolism:Propanoate metabolism	0.119704
86	F_826	Organismal Systems:Endocrine system:Glucagon signaling pathway	0.118412
87	F_640	Genetic Information Processing:Transcription:RNA polymerase	0.117899
88	F_933	VFG002225	0.117267
89	F_699	Metabolism:Amino acid metabolism:Valine, leucine and isoleucine degradation	0.116186
90	F_735	Metabolism:Energy metabolism:Photosynthesis	0.114539
91	F_542	sav1866	0.113494
92	F_750	Metabolism:Lipid metabolism:Glycerolipid metabolism	0.112823
93	F_641	Genetic Information Processing:Translation:Aminoacyl-tRNA biosynthesis	0.105947
94	F_808	Metabolism:Xenobiotics biodegradation and metabolism:Drug metabolism - other enzymes	0.105864
95	F_604	Cellular Processes:Cell growth and death:Cell cycle - Caulobacter	0.105493
96	F_825	Organismal Systems:Endocrine system:Estrogen signaling pathway	0.10269
97	F_762	Metabolism:Metabolism of cofactors and vitamins:Nicotinate and nicotinamide metabolism	0.099456
98	F_739	Metabolism:Glycan biosynthesis and metabolism:Glycosphingolipid biosynthesis - globo series	0.0987955
99	F_662	Human Diseases:Endocrine and metabolic diseases:Type I diabetes mellitus	0.0969577
100	F_749	Metabolism:Lipid metabolism:Fatty acid degradation	0.096945
101	F_659	Human Diseases:Drug resistance:beta-Lactam resistance	0.0969312
102	F_772	Metabolism:Metabolism of other amino acids:D-Alanine metabolism	0.0948926
103	F_965	VFG013286	0.0935941
104	F_436	amrB	0.0928887
105	F_723	Metabolism:Carbohydrate metabolism:Glyoxylate and dicarboxylate metabolism	0.0923868
106	F_787	Metabolism:Metabolism of terpenoids and polyketides:Nonribosomal peptide structures	0.0917588
107	F_733	Metabolism:Energy metabolism:Nitrogen metabolism	0.0903647
108	F_830	Organismal Systems:Endocrine system:Progesterone-mediated oocyte maturation	0.0903046
109	F_713	Metabolism:Biosynthesis of other secondary metabolites:Streptomycin biosynthesis	0.0893204
110	F_771	Metabolism:Metabolism of other amino acids:Cyanoamino acid metabolism	0.0891277
111	F_757	Metabolism:Lipid metabolism:Synthesis and degradation of ketone bodies	0.0886317
112	F_715	Metabolism:Carbohydrate metabolism:Amino sugar and nucleotide sugar metabolism	0.0885658
113	F_838	Organismal Systems:Immune system:NOD-like receptor signaling pathway	0.0884119
114	F_837	Organismal Systems:Immune system:Antigen processing and presentation	0.0870572
115	F_648	Human Diseases:Cancers:Choline metabolism in cancer	0.0866928
116	F_768	Metabolism:Metabolism of cofactors and vitamins:Thiamine metabolism	0.0862596
117	F_677	Human Diseases:Infectious diseases:Vibrio cholerae pathogenic cycle	0.0848067
118	F_638	Genetic Information Processing:Replication and repair:Nucleotide excision repair	0.0846362
119	F_717	Metabolism:Carbohydrate metabolism:Butanoate metabolism	0.083867
120	F_636	Genetic Information Processing:Replication and repair:Mismatch repair	0.0832395
121	F_643	Genetic Information Processing:Translation:Ribosome	0.0831721
122	F_658	Human Diseases:Drug resistance:Vancomycin resistance	0.0830267
123	F_774	Metabolism:Metabolism of other amino acids:D-Glutamine and D-glutamate metabolism	0.0827239
124	F_485	macB	0.0820353
125	F_651	Human Diseases:Cancers:Prostate cancer	0.0803812
126	F_812	Metabolism:Xenobiotics biodegradation and metabolism:Naphthalene degradation	0.0789212
127	F_707	Metabolism:Biosynthesis of other secondary metabolites:Monobactam biosynthesis	0.0780464
128	F_688	Metabolism:Amino acid metabolism:Arginine biosynthesis	0.077303
129	F_624	Environmental Information Processing:Signal transduction:PI3K-Akt signaling pathway	0.0763536
130	F_690	Metabolism:Amino acid metabolism:Glycine, serine and threonine metabolism	0.0729073
131	F_655	Human Diseases:Cardiovascular diseases:Fluid shear stress and atherosclerosis	0.0727586
132	F_721	Metabolism:Carbohydrate metabolism:Galactose metabolism	0.0724011
133	F_765	Metabolism:Metabolism of cofactors and vitamins:Porphyrin and chlorophyll metabolism	0.0721833
134	F_732	Metabolism:Energy metabolism:Methane metabolism	0.0716417
135	F_724	Metabolism:Carbohydrate metabolism:Inositol phosphate metabolism	0.0711211
136	F_836	Organismal Systems:Excretory system:Proximal tubule bicarbonate reclamation	0.0709535
137	F_626	Environmental Information Processing:Signal transduction:Phospholipase D signaling pathway	0.068875
138	F_794	Metabolism:Overview:2-Oxocarboxylic acid metabolism	0.0679359
139	F_634	Genetic Information Processing:Replication and repair:DNA replication	0.0676835
140	F_692	Metabolism:Amino acid metabolism:Lysine biosynthesis	0.0649144
141	F_743	Metabolism:Glycan biosynthesis and metabolism:Peptidoglycan biosynthesis	0.0641928
142	F_778	Metabolism:Metabolism of other amino acids:Taurine and hypotaurine metabolism	0.0627902
143	F_386	Mycobacterium tuberculosis gyrA conferring resistance to fluoroquinolones	0.0619506
144	F_789	Metabolism:Metabolism of terpenoids and polyketides:Terpenoid backbone biosynthesis	0.0597061
145	F_635	Genetic Information Processing:Replication and repair:Homologous recombination	0.0588757
146	F_629	Genetic Information Processing:Folding, sorting and degradation:Protein export	0.0583522
147	F_793	Metabolism:Nucleotide metabolism:Pyrimidine metabolism	0.0578376
148	F_763	Metabolism:Metabolism of cofactors and vitamins:One carbon pool by folate	0.0567056
149	F_776	Metabolism:Metabolism of other amino acids:Phosphonate and phosphinate metabolism	0.0565174
150	F_777	Metabolism:Metabolism of other amino acids:Selenocompound metabolism	0.0563256
151	F_266	ardb_533:tet37:tetracycline	0.056194
152	F_779	Metabolism:Metabolism of other amino acids:beta-Alanine metabolism	0.0559365
153	F_764	Metabolism:Metabolism of cofactors and vitamins:Pantothenate and CoA biosynthesis	0.0557823
154	F_646	Human Diseases:Cancers:Central carbon metabolism in cancer	0.0550855
155	F_687	Metabolism:Amino acid metabolism:Arginine and proline metabolism	0.0545063
156	F_711	Metabolism:Biosynthesis of other secondary metabolites:Phenylpropanoid biosynthesis	0.0541918
157	F_694	Metabolism:Amino acid metabolism:Phenylalanine metabolism	0.0532942
158	F_419	TriC	0.053233
159	F_834	Organismal Systems:Endocrine system:Thyroid hormone synthesis	0.0529514
160	F_806	Metabolism:Xenobiotics biodegradation and metabolism:Dioxin degradation	0.0527697
161	F_815	Metabolism:Xenobiotics biodegradation and metabolism:Styrene degradation	0.0525895
162	F_817	Metabolism:Xenobiotics biodegradation and metabolism:Xylene degradation	0.0521953
163	F_660	Human Diseases:Endocrine and metabolic diseases:Insulin resistance	0.0520334
164	F_795	Metabolism:Overview:Biosynthesis of amino acids	0.051335
165	F_675	Human Diseases:Infectious diseases:Staphylococcus aureus infection	0.0508428
166	F_801	Metabolism:Xenobiotics biodegradation and metabolism:Benzoate degradation	0.0508219
167	F_671	Human Diseases:Infectious diseases:Legionellosis	0.050692
168	F_792	Metabolism:Nucleotide metabolism:Purine metabolism	0.0500227
169	F_730	Metabolism:Energy metabolism:Carbon fixation in photosynthetic organisms	0.0499704
170	F_633	Genetic Information Processing:Replication and repair:Base excision repair	0.0485203
171	F_745	Metabolism:Lipid metabolism:Arachidonic acid metabolism	0.0478531
172	F_376	Escherichia coli gyrA conferring resistance to fluoroquinolones	0.0473207
173	F_623	Environmental Information Processing:Signal transduction:MAPK signaling pathway - yeast	0.0464074
174	F_607	Cellular Processes:Cell motility:Flagellar assembly	0.0459588
175	F_919	VFG001967	0.0445877
176	F_549	tet32	0.0441684
177	F_702	Metabolism:Biosynthesis of other secondary metabolites:Carbapenem biosynthesis	0.0440961
178	F_676	Human Diseases:Infectious diseases:Tuberculosis	0.0437267
179	F_709	Metabolism:Biosynthesis of other secondary metabolites:Penicillin and cephalosporin biosynthesis	0.0426275
180	F_603	Cellular Processes:Cell growth and death:Apoptosis - fly	0.040921
181	F_773	Metabolism:Metabolism of other amino acids:D-Arginine and D-ornithine metabolism	0.0406876
182	F_722	Metabolism:Carbohydrate metabolism:Glycolysis / Gluconeogenesis	0.040145
183	F_783	Metabolism:Metabolism of terpenoids and polyketides:Biosynthesis of vancomycin group antibiotics	0.0401108
184	F_452	cepA beta-lactamase	0.0398707
185	F_584	vanSA	0.0398503
186	F_780	Metabolism:Metabolism of terpenoids and polyketides:Biosynthesis of ansamycins	0.0394309
187	F_746	Metabolism:Lipid metabolism:Biosynthesis of unsaturated fatty acids	0.0387828
188	F_693	Metabolism:Amino acid metabolism:Lysine degradation	0.0383998
189	F_664	Human Diseases:Immune diseases:Primary immunodeficiency	0.0383944
190	F_788	Metabolism:Metabolism of terpenoids and polyketides:Polyketide sugar unit biosynthesis	0.035796
191	F_804	Metabolism:Xenobiotics biodegradation and metabolism:Chloroalkane and chloroalkene degradation	0.03532
192	F_511	mepA	0.0341891
193	F_729	Metabolism:Carbohydrate metabolism:Starch and sucrose metabolism	0.0335913
194	F_689	Metabolism:Amino acid metabolism:Cysteine and methionine metabolism	0.0325754
195	F_818	Organismal Systems:Aging:Longevity regulating pathway - multiple species	0.0320152
196	F_754	Metabolism:Lipid metabolism:Secondary bile acid biosynthesis	0.0318506
197	F_726	Metabolism:Carbohydrate metabolism:Pentose phosphate pathway	0.0317221
198	F_701	Metabolism:Biosynthesis of other secondary metabolites:Butirosin and neomycin biosynthesis	0.0310266
199	F_697	Metabolism:Amino acid metabolism:Tyrosine metabolism	0.0306055
200	F_652	Human Diseases:Cancers:Proteoglycans in cancer	0.0302848
201	F_753	Metabolism:Lipid metabolism:Primary bile acid biosynthesis	0.0301063
202	F_653	Human Diseases:Cancers:Renal cell carcinoma	0.0300596
203	F_797	Metabolism:Overview:Degradation of aromatic compounds	0.0295785
204	F_827	Organismal Systems:Endocrine system:Insulin signaling pathway	0.0290555
205	F_505	mecC	0.0281923
206	F_725	Metabolism:Carbohydrate metabolism:Pentose and glucuronate interconversions	0.0281363
207	F_696	Metabolism:Amino acid metabolism:Tryptophan metabolism	0.0273799
208	F_437	arlR	0.027012
209	F_572	vanG	0.0257174
210	F_621	Environmental Information Processing:Signal transduction:HIF-1 signaling pathway	0.0253688
211	F_531	novA	0.0249005
212	F_679	Human Diseases:Neurodegenerative diseases:Amyotrophic lateral sclerosis (ALS)	0.0245335
213	F_616	Environmental Information Processing:Membrane transport:Bacterial secretion system	0.0240959
214	F_609	Cellular Processes:Cellular community - prokaryotes:Biofilm formation - Pseudomonas aeruginosa	0.0240585
215	F_781	Metabolism:Metabolism of terpenoids and polyketides:Biosynthesis of siderophore group nonribosomal peptides	0.0229875
216	F_766	Metabolism:Metabolism of cofactors and vitamins:Retinol metabolism	0.0208031
217	F_582	vanRG	0.0204114
218	F_363	CblA-1	0.0203629
219	F_389	PBP1a	0.0202092
220	F_390	PBP1b	0.0195248
221	F_551	tet40	0.0191595
222	F_807	Metabolism:Xenobiotics biodegradation and metabolism:Drug metabolism - cytochrome P450	0.0188486
223	F_416	Staphylococcus aureus rpoC conferring resistance to daptomycin	0.0182711
224	F_230	ardb_320:baca:bacitracin	0.0180896
225	F_716	Metabolism:Carbohydrate metabolism:Ascorbate and aldarate metabolism	0.0169603
226	F_799	Metabolism:Xenobiotics biodegradation and metabolism:Aminobenzoate degradation	0.0163411
227	F_477	lmrD	0.0160764
228	F_809	Metabolism:Xenobiotics biodegradation and metabolism:Ethylbenzene degradation	0.0160382
229	F_802	Metabolism:Xenobiotics biodegradation and metabolism:Bisphenol degradation	0.0159778
230	F_62	ardb_1622:tetq:tetracycline	0.015937
231	F_525	mprF	0.0152646
232	F_805	Metabolism:Xenobiotics biodegradation and metabolism:Chlorocyclohexane and chlorobenzene degradation	0.0149354
233	F_666	Human Diseases:Infectious diseases:Amoebiasis	0.0146557
234	F_811	Metabolism:Xenobiotics biodegradation and metabolism:Metabolism of xenobiotics by cytochrome P450	0.0145536
235	F_673	Human Diseases:Infectious diseases:Salmonella infection	0.0142888
236	F_503	mecA	0.0138055
237	F_483	lsaE	0.0137548
238	F_752	Metabolism:Lipid metabolism:Linoleic acid metabolism	0.0132859
239	F_758	Metabolism:Lipid metabolism:alpha-Linolenic acid metabolism	0.0132548
240	F_377	Escherichia coli gyrB conferring resistance to aminocoumarin	0.0132336
241	F_592	vanTG	0.0132115
242	F_369	CfxA6	0.0129901
243	F_649	Human Diseases:Cancers:MicroRNAs in cancer	0.0127114
244	F_578	vanRA	0.0127017
245	F_925	VFG002182	0.0118414
246	F_800	Metabolism:Xenobiotics biodegradation and metabolism:Atrazine degradation	0.0112681
247	F_821	Organismal Systems:Digestive system:Carbohydrate digestion and absorption	0.0110589
248	F_786	Metabolism:Metabolism of terpenoids and polyketides:Limonene and pinene degradation	0.0107244
249	F_391	PBP2b	0.0101172
250	F_678	Human Diseases:Neurodegenerative diseases:Alzheimer's disease	0.00909747
251	F_507	mefA	0.00831984
252	F_527	msrE	0.00797669
253	F_654	Human Diseases:Cancers:Viral carcinogenesis	0.00788354
254	F_803	Metabolism:Xenobiotics biodegradation and metabolism:Caprolactam degradation	0.00768822
255	F_747	Metabolism:Lipid metabolism:Ether lipid metabolism	0.00760598
256	F_392	PBP2x	0.00710594
257	F_832	Organismal Systems:Endocrine system:Renin-angiotensin system	0.0070817
258	F_575	vanHO	0.00687167
259	F_237	ardb_377:bl2e_cfxa:cephalosporin	0.00682349
260	F_904	VFG001373	0.00674883
261	F_373	ErmB	0.00625313
262	F_561	tetO	0.0061971
263	F_848	VFG000080	0.00606953
264	F_663	Human Diseases:Endocrine and metabolic diseases:Type II diabetes mellitus	0.00587673
265	F_414	Staphylococcus aureus parE conferring resistance to fluoroquinolones	0.00558933
266	F_385	Mycobacterium leprae gyrB conferring resistance to fluoroquinolone	0.00555657
267	F_232	ardb_345:baca:bacitracin	0.0053151
268	F_847	VFG000079	0.00502062
269	F_66	ardb_1674:ermb:lincosamide,streptogramin_b,macrolide	0.00500617
270	F_948	VFG002365	0.0048424
271	F_433	adeC	0.00469276
272	F_401	Pseudomonas aeruginosa parE conferring resistance to fluoroquinolones	0.00413102
273	F_647	Human Diseases:Cancers:Chemical carcinogenesis	0.00403897
274	F_822	Organismal Systems:Digestive system:Mineral absorption	0.00400592
275	F_580	vanRD	0.00393658
276	F_512	mexB	0.00389476
277	F_262	ardb_489:tet40:tetracycline	0.00382283
278	F_194	ardb_2736:ermf:lincosamide,streptogramin_b,macrolide	0.00345412
279	F_260	ardb_487:tet40:tetracycline	0.00308906
280	F_907	VFG001376	0.00304108
281	F_586	vanSG	0.00303939
282	F_461	dfrF	0.0030164
283	F_476	lmrC	0.00287705
284	F_397	PmrE	0.00266151
285	F_310	ardb_821:tet32:tetracycline	0.00265729
286	F_906	VFG001375	0.00262493
287	F_35	ardb_1355:baca:bacitracin	0.00233998
288	F_374	ErmF	0.00232091
289	F_434	adeG	0.00224604
290	F_229	ardb_316:tetm:tetracycline	0.00223658
291	F_282	ardb_63:baca:bacitracin	0.00212412
292	F_225	ardb_2980:baca:bacitracin	0.00197852
293	F_129	ardb_2106:tetq:tetracycline	0.00186471
294	F_682	Human Diseases:Neurodegenerative diseases:Prion diseases	0.00181054
295	F_703	Metabolism:Biosynthesis of other secondary metabolites:Flavone and flavonol biosynthesis	0.00180251
296	F_323	ardb_876:teto:tetracycline	0.00176807
297	F_133	ardb_2187:ant6ia:streptomycin	0.00164707
298	F_344	AAC(6')-Ie-APH(2'')-Ia	0.00163814
299	F_570	vanE	0.00163423
300	F_839	Organismal Systems:Immune system:RIG-I-like receptor signaling pathway	0.001549
301	F_448	cat	0.00152944
302	F_479	lnuC	0.00146763
303	F_841	Organismal Systems:Nervous system:Dopaminergic synapse	0.0014325
304	F_949	VFG002377	0.00141684
305	F_301	ardb_803:tetw:tetracycline	0.00139029
306	F_905	VFG001374	0.00128741
307	F_439	arnA	0.00125205
308	F_581	vanRF	0.00114778
309	F_134	ardb_2188:bl2e_cepa:cephalosporin	0.00113823
310	F_573	vanHD	0.00111922
311	F_637	Genetic Information Processing:Replication and repair:Non-homologous end-joining	0.00104974
312	F_60	ardb_1620:tetq:tetracycline	0.00104221
313	F_931	VFG002189	0.00102808
314	F_481	lsaA	0.00100814
315	F_399	Pseudomonas aeruginosa gyrA and parC conferring resistance to fluoroquinolone	0.00100225
316	F_460	dfrE	0.000949
317	F_224	ardb_2979:baca:bacitracin	0.000935
318	F_380	Escherichia coli rpoB mutants conferring resistance to rifampicin	0.000893
319	F_684	Human Diseases:Substance dependence:Amphetamine addiction	0.000884
320	F_816	Metabolism:Xenobiotics biodegradation and metabolism:Toluene degradation	0.000866
321	F_455	cmeB	0.000808
322	F_482	lsaB	0.000808
323	F_324	ardb_879:teto:tetracycline	0.000783
324	F_135	ardb_2198:baca:bacitracin	0.000728
325	F_685	Human Diseases:Substance dependence:Cocaine addiction	0.000719
326	F_472	fexA	0.000717
327	F_526	msrC	0.000674
328	F_683	Human Diseases:Substance dependence:Alcoholism	0.000669
329	F_63	ardb_1652:aac6ie:isepamicin,netilmicin,tobramycin,amikacin,sisomicin,dibekacin	0.000632
330	F_398	PmrF	0.00062
331	F_243	ardb_395:mefa:macrolide	0.000619
332	F_784	Metabolism:Metabolism of terpenoids and polyketides:Carotenoid biosynthesis	0.000616
333	F_300	ardb_785:sul2:sulfonamide	0.000606
334	F_446	blaR1	0.000605
335	F_89	ardb_1859:tetl:tetracycline	0.000591
336	F_844	Organismal Systems:Nervous system:Serotonergic synapse	0.000547
337	F_193	ardb_2724:baca:bacitracin	0.000526
338	F_432	adeB	0.000493
339	F_327	ardb_886:teto:tetracycline	0.000402
340	F_968	VFG013418	0.000395
341	F_585	vanSC	0.000393
342	F_917	VFG001867	0.000385
343	F_537	rifampin phosphotransferase	0.000375
344	F_223	ardb_2978:baca:bacitracin	0.000373
345	F_370	Enterococcus faecium liaS mutant conferring daptomycin resistance	0.000359
346	F_509	mefE	0.000338
347	F_61	ardb_1621:tetq:tetracycline	0.00032
348	F_601	ykkD	0.000316
349	F_612	Cellular Processes:Transport and catabolism:Endocytosis	0.000314
350	F_238	ardb_378:bl2e_cfxa:cephalosporin	0.000293
351	F_984	VFG043504	0.000289
352	F_463	emeA	0.000267
353	F_475	lmrB	0.000266
354	F_488	mdsB	0.000242
355	F_548	sul2	0.000231
356	F_239	ardb_379:bl2e_cfxa:cephalosporin	0.000228
357	F_712	Metabolism:Biosynthesis of other secondary metabolites:Stilbenoid, diarylheptanoid and gingerol biosynthesis	0.000221
358	F_315	ardb_844:tetm:tetracycline	0.000215
359	F_366	CfxA3	0.000202
360	F_565	tetX	0.000201
361	F_220	ardb_2937:tetpa:tetracycline	0.0002
362	F_364	CcrA beta-lactamase	0.0002
363	F_245	ardb_402:mefa:macrolide	0.000199
364	F_556	tetB(P)	0.000192
365	F_550	tet38	0.000182
366	F_897	VFG001285	0.000174
367	F_957	VFG005779	0.000174
368	F_955	VFG005767	0.00017
369	F_667	Human Diseases:Infectious diseases:Bacterial invasion of epithelial cells	0.000161
370	F_447	blt	0.000153
371	F_710	Metabolism:Biosynthesis of other secondary metabolites:Phenazine biosynthesis	0.000145
372	F_357	Bartonella bacilliformis gyrA conferring resistance to fluoroquinolones	0.000137
373	F_559	tetL	0.000133
374	F_410	Staphylococcus aureus cls conferring resistance to daptomycin	0.000126
375	F_993	VFG045350	0.000125
376	F_311	ardb_823:tet32:tetracycline	0.000125
377	F_902	VFG001351	0.000114
378	F_574	vanHF	0.000113
379	F_333	ardb_895:teto:tetracycline	0.000107
380	F_355	BLA1	0.000106
381	F_569	vanD	0.000101
382	F_329	ardb_889:teto:tetracycline	0.000101
383	F_545	smeB	9.77e-05
384	F_600	ykkC	9.74e-05
385	F_991	VFG045340	9.67e-05
386	F_274	ardb_552:vanug:vancomycin	9.56e-05
387	F_568	vanC	8.65e-05
388	F_132	ardb_2186:ant6ia:streptomycin	8.46e-05
389	F_358	BcI	8.38e-05
390	F_37	ardb_1371:baca:bacitracin	8.34e-05
391	F_128	ardb_2105:tetq:tetracycline	8.3e-05
392	F_956	VFG005776	8.15e-05
393	F_958	VFG006717	6.64e-05
394	F_365	CfxA2	6.54e-05
395	F_588	vanSM	5.72e-05
396	F_400	Pseudomonas aeruginosa gyrA conferring resistance to fluoroquinolones	5.72e-05
397	F_959	VFG011414	5.64e-05
398	F_596	vanXYG	5.56e-05
399	F_591	vanTE	5.52e-05
400	F_126	ardb_2102:tetq:tetracycline	5.44e-05
401	F_246	ardb_419:fosb:fosfomycin	4.91e-05
402	F_566	tmrB	4.5e-05
403	F_426	acrB	4.41e-05
404	F_236	ardb_376:bl2e_cfxa:cephalosporin	4.29e-05
405	F_814	Metabolism:Xenobiotics biodegradation and metabolism:Polycyclic aromatic hydrocarbon degradation	4.27e-05
406	F_127	ardb_2103:tetq:tetracycline	4.14e-05
407	F_372	ErmA	4.04e-05
408	F_325	ardb_880:teto:tetracycline	3.81e-05
409	F_552	tet42	3.51e-05
410	F_619	Environmental Information Processing:Signal transduction:Calcium signaling pathway	3.42e-05
411	F_411	Staphylococcus aureus gyrA conferring resistance to fluoroquinolones	3.31e-05
412	F_317	ardb_848:tetm:tetracycline	3.2e-05
413	F_854	VFG000321	3.09e-05
414	F_279	ardb_614:baca:bacitracin	2.83e-05
415	F_576	vanL	2.75e-05
416	F_510	mel	2.58e-05
417	F_952	VFG002556	2.35e-05
418	F_367	CfxA4	2.27e-05
419	F_980	VFG043365	2.26e-05
420	F_940	VFG002285	2.15e-05
421	F_896	VFG000970	2.09e-05
422	F_908	VFG001381	2.03e-05
423	F_833	Organismal Systems:Endocrine system:Thyroid hormone signaling pathway	2.01e-05
424	F_870	VFG000696	1.89e-05
425	F_297	ardb_738:bl2e_cbla:cephalosporin	1.68e-05
426	F_583	vanRM	1.46e-05
427	F_64	ardb_1654:baca:bacitracin	1.45e-05
428	F_196	ardb_2762:tetx:tetracycline	1.09e-05
429	F_197	ardb_2763:tetx:tetracycline	1.05e-05
430	F_589	vanSN	9.68e-06
431	F_32	ardb_1339:lnub:lincomycin	9.64e-06
432	F_349	ANT(6)-Ia	8.11e-06
433	F_1	ardb_1013:emrd:--	0
434	F_2	ardb_1014:blt:chloramphenicol,doxorubicin,fluoroquinolone,puromycin	0
435	F_3	ardb_1017:bl2e_cfxa:cephalosporin	0
436	F_4	ardb_1041:bl2a_iii2:penicillin	0
437	F_5	ardb_1046:vant:vancomycin	0
438	F_6	ardb_1048:emea:fluoroquinolone	0
439	F_7	ardb_1050:emea:fluoroquinolone	0
440	F_8	ardb_1054:vansd:vancomycin,teicoplanin	0
441	F_9	ardb_1060:lnua:lincomycin	0
442	F_10	ardb_1063:vansd:vancomycin,teicoplanin	0
443	F_11	ardb_1067:vansc:vancomycin	0
444	F_12	ardb_1106:teta:tetracycline	0
445	F_13	ardb_1110:erma:lincosamide,streptogramin_b,macrolide	0
446	F_14	ardb_1118:emrd:--	0
447	F_15	ardb_1122:emrd:--	0
448	F_16	ardb_1153:mdth:deoxycholate,fosfomycin	0
449	F_17	ardb_1168:bl1_ampc:cephalosporin	0
450	F_18	ardb_1171:bl3_ccra:cephamycin,cephalosporin,carbapenem,penicillin	0
451	F_19	ardb_1172:bl3_ccra:cephamycin,cephalosporin,carbapenem,penicillin	0
452	F_20	ardb_1174:bl3_ccra:cephamycin,cephalosporin,carbapenem,penicillin	0
453	F_21	ardb_1181:arna:polymyxin	0
454	F_22	ardb_1184:arna:polymyxin	0
455	F_23	ardb_1186:arna:polymyxin	0
456	F_24	ardb_1187:arna:polymyxin	0
457	F_25	ardb_1188:arna:polymyxin	0
458	F_26	ardb_1197:arna:polymyxin	0
459	F_27	ardb_119:aph3iiia:isepamicin,butirosin,paromomycin,amikacin,neomycin,kanamycin,lividomycin,ribostamycin,gentamincin_b	0
460	F_28	ardb_1273:vansc:vancomycin	0
461	F_29	ardb_131:mdtf:doxorubicin,erythromycin	0
462	F_30	ardb_132:acrb:aminoglycoside,glycylcycline,macrolide,beta_lactam,acriflavin	0
463	F_31	ardb_1333:fosb:fosfomycin	0
464	F_33	ardb_133:acrb:aminoglycoside,glycylcycline,macrolide,beta_lactam,acriflavin	0
465	F_34	ardb_134:acrb:aminoglycoside,glycylcycline,macrolide,beta_lactam,acriflavin	0
466	F_36	ardb_1362:baca:bacitracin	0
467	F_38	ardb_1390:mdfa:--	0
468	F_39	ardb_1398:fosb:fosfomycin	0
469	F_40	ardb_139:mdtf:doxorubicin,erythromycin	0
470	F_41	ardb_1419:mdte:doxorubicin,erythromycin	0
471	F_42	ardb_141:mdtf:doxorubicin,erythromycin	0
472	F_43	ardb_1423:emrd:--	0
473	F_44	ardb_1424:emrd:--	0
474	F_45	ardb_1436:bl1_ampc:cephalosporin	0
475	F_46	ardb_145:mdtf:doxorubicin,erythromycin	0
476	F_47	ardb_146:mdtf:doxorubicin,erythromycin	0
477	F_48	ardb_147:mdtf:doxorubicin,erythromycin	0
478	F_49	ardb_1487:bl1_cmy2:carbapenem,cephamycin,ceftriaxone,cephalosporin,cefoxitin,ceftazidime	0
479	F_50	ardb_1502:cata13:chloramphenicol	0
480	F_51	ardb_150:mdtf:doxorubicin,erythromycin	0
481	F_52	ardb_1514:baca:bacitracin	0
482	F_53	ardb_1526:bl1_ampc:cephalosporin	0
483	F_54	ardb_154:mdtf:doxorubicin,erythromycin	0
484	F_55	ardb_1552:vanrd:vancomycin,teicoplanin	0
485	F_56	ardb_1557:vanrd:vancomycin,teicoplanin	0
486	F_57	ardb_1571:vanrg:vancomycin	0
487	F_58	ardb_1616:tetw:tetracycline	0
488	F_59	ardb_1619:tetq:tetracycline	0
489	F_65	ardb_1673:ermb:lincosamide,streptogramin_b,macrolide	0
490	F_67	ardb_1678:acra:aminoglycoside,glycylcycline,macrolide,beta_lactam,acriflavin	0
491	F_68	ardb_1681:acra:aminoglycoside,glycylcycline,macrolide,beta_lactam,acriflavin	0
492	F_69	ardb_1684:acra:aminoglycoside,glycylcycline,macrolide,beta_lactam,acriflavin	0
493	F_70	ardb_1687:acra:aminoglycoside,glycylcycline,macrolide,beta_lactam,acriflavin	0
494	F_71	ardb_1690:acra:aminoglycoside,glycylcycline,macrolide,beta_lactam,acriflavin	0
495	F_72	ardb_1691:acra:aminoglycoside,glycylcycline,macrolide,beta_lactam,acriflavin	0
496	F_73	ardb_1693:acra:aminoglycoside,glycylcycline,macrolide,beta_lactam,acriflavin	0
497	F_74	ardb_1703:tetd:tetracycline	0
498	F_75	ardb_1730:mdtm:chloramphenicol,acriflavine,norfloxacin	0
499	F_76	ardb_1743:ksga:kasugamycin	0
500	F_77	ardb_1744:ksga:kasugamycin	0
501	F_78	ardb_1749:ksga:kasugamycin	0
502	F_79	ardb_1756:ksga:kasugamycin	0
503	F_80	ardb_1759:ksga:kasugamycin	0
504	F_81	ardb_1790:vanxyc:vancomycin	0
505	F_82	ardb_1791:vanxyc:vancomycin	0
506	F_83	ardb_1816:mdte:doxorubicin,erythromycin	0
507	F_84	ardb_1817:mdte:doxorubicin,erythromycin	0
508	F_85	ardb_1821:mdte:doxorubicin,erythromycin	0
509	F_86	ardb_1826:aph33ib:streptomycin	0
510	F_87	ardb_1833:dfra12:trimethoprim	0
511	F_88	ardb_1854:vanxyc:vancomycin	0
512	F_90	ardb_1903:acrb:aminoglycoside,glycylcycline,macrolide,beta_lactam,acriflavin	0
513	F_91	ardb_1906:acrb:aminoglycoside,glycylcycline,macrolide,beta_lactam,acriflavin	0
514	F_92	ardb_1920:acrb:aminoglycoside,glycylcycline,macrolide,beta_lactam,acriflavin	0
515	F_93	ardb_1922:acrb:aminoglycoside,glycylcycline,macrolide,beta_lactam,acriflavin	0
516	F_94	ardb_1925:acrb:aminoglycoside,glycylcycline,macrolide,beta_lactam,acriflavin	0
517	F_95	ardb_1927:acrb:aminoglycoside,glycylcycline,macrolide,beta_lactam,acriflavin	0
518	F_96	ardb_1930:aph6id:streptomycin	0
519	F_97	ardb_1941:mdtm:chloramphenicol,acriflavine,norfloxacin	0
520	F_98	ardb_1946:mdtm:chloramphenicol,acriflavine,norfloxacin	0
521	F_99	ardb_1948:mdtm:chloramphenicol,acriflavine,norfloxacin	0
522	F_100	ardb_1969:bl2e_cepa:cephalosporin	0
523	F_101	ardb_1971:bl2e_cepa:cephalosporin	0
524	F_102	ardb_1974:mdtk:enoxacin,norfloxacin	0
525	F_103	ardb_1975:mdtk:enoxacin,norfloxacin	0
526	F_104	ardb_1978:mdtk:enoxacin,norfloxacin	0
527	F_105	ardb_1980:mdtk:enoxacin,norfloxacin	0
528	F_106	ardb_1981:mdtk:enoxacin,norfloxacin	0
529	F_107	ardb_1986:mdtk:enoxacin,norfloxacin	0
530	F_108	ardb_1987:mdtk:enoxacin,norfloxacin	0
531	F_109	ardb_1988:mdtk:enoxacin,norfloxacin	0
532	F_110	ardb_2002:mdtk:enoxacin,norfloxacin	0
533	F_111	ardb_2018:tolc:aminoglycoside,glycylcycline,macrolide,beta_lactam,acriflavin	0
534	F_112	ardb_2019:tolc:aminoglycoside,glycylcycline,macrolide,beta_lactam,acriflavin	0
535	F_113	ardb_2021:tolc:aminoglycoside,glycylcycline,macrolide,beta_lactam,acriflavin	0
536	F_114	ardb_2022:tolc:aminoglycoside,glycylcycline,macrolide,beta_lactam,acriflavin	0
537	F_115	ardb_2024:tolc:aminoglycoside,glycylcycline,macrolide,beta_lactam,acriflavin	0
538	F_116	ardb_2033:mdfa:--	0
539	F_117	ardb_2036:mdfa:--	0
540	F_118	ardb_2037:mdfa:--	0
541	F_119	ardb_2038:mdfa:--	0
542	F_120	ardb_2042:mdfa:--	0
543	F_121	ardb_2043:mdfa:--	0
544	F_122	ardb_2057:mdfa:--	0
545	F_123	ardb_2060:mdfa:--	0
546	F_124	ardb_206:emea:fluoroquinolone	0
547	F_125	ardb_2087:mdtm:chloramphenicol,acriflavine,norfloxacin	0
548	F_130	ardb_2162:nora:--	0
549	F_131	ardb_2182:mdtg:deoxycholate,fosfomycin	0
550	F_136	ardb_21:baca:bacitracin	0
551	F_137	ardb_2200:ant2ia:tobramycin,kanamycin,sisomicin,dibekacin,gentamicin	0
552	F_138	ardb_2207:ant3ia:spectinomycin,streptomycin	0
553	F_139	ardb_2220:str:streptomycin	0
554	F_140	ardb_2247:bl2be_shv2:monobactam,e_cephalosporin,n_cephalosporin,penicillin	0
555	F_141	ardb_2255:bl2be_shv2:monobactam,e_cephalosporin,n_cephalosporin,penicillin	0
556	F_142	ardb_2279:bl2be_shv2:monobactam,e_cephalosporin,n_cephalosporin,penicillin	0
557	F_143	ardb_2324:mdto:t_chloride,acriflavine,puromycin	0
558	F_144	ardb_2325:mdto:t_chloride,acriflavine,puromycin	0
559	F_145	ardb_2332:mdto:t_chloride,acriflavine,puromycin	0
560	F_146	ardb_2333:mdto:t_chloride,acriflavine,puromycin	0
561	F_147	ardb_2334:mdto:t_chloride,acriflavine,puromycin	0
562	F_148	ardb_2339:mdto:t_chloride,acriflavine,puromycin	0
563	F_149	ardb_2340:mdto:t_chloride,acriflavine,puromycin	0
564	F_150	ardb_2343:mdto:t_chloride,acriflavine,puromycin	0
565	F_151	ardb_2357:baca:bacitracin	0
566	F_152	ardb_2368:baca:bacitracin	0
567	F_153	ardb_2369:baca:bacitracin	0
568	F_154	ardb_2370:baca:bacitracin	0
569	F_155	ardb_2378:baca:bacitracin	0
570	F_156	ardb_2381:baca:bacitracin	0
571	F_157	ardb_2395:vanrc:vancomycin	0
572	F_158	ardb_2400:bcrc:bacitracin	0
573	F_159	ardb_2431:bl2b_tem1:penicillin,cephalosporin_ii,cephalosporin_i	0
574	F_160	ardb_2451:lsa:lincosamide,streptogramin_b,macrolide	0
575	F_161	ardb_2502:mdtg:deoxycholate,fosfomycin	0
576	F_162	ardb_2504:mdtg:deoxycholate,fosfomycin	0
577	F_163	ardb_2508:mdtg:deoxycholate,fosfomycin	0
578	F_164	ardb_2509:mdtg:deoxycholate,fosfomycin	0
579	F_165	ardb_2510:mdtg:deoxycholate,fosfomycin	0
580	F_166	ardb_2511:mdtg:deoxycholate,fosfomycin	0
581	F_167	ardb_2514:mdtg:deoxycholate,fosfomycin	0
582	F_168	ardb_2536:mdth:deoxycholate,fosfomycin	0
583	F_169	ardb_2543:mdtl:chloramphenicol	0
584	F_170	ardb_2545:mdtl:chloramphenicol	0
585	F_171	ardb_2546:mdtl:chloramphenicol	0
586	F_172	ardb_2548:mdtl:chloramphenicol	0
587	F_173	ardb_2552:mdtl:chloramphenicol	0
588	F_174	ardb_2554:mdtl:chloramphenicol	0
589	F_175	ardb_2555:mdtl:chloramphenicol	0
590	F_176	ardb_2579:mdth:deoxycholate,fosfomycin	0
591	F_177	ardb_2580:mdth:deoxycholate,fosfomycin	0
592	F_178	ardb_2582:mdth:deoxycholate,fosfomycin	0
593	F_179	ardb_2584:mdth:deoxycholate,fosfomycin	0
594	F_180	ardb_2593:mdth:deoxycholate,fosfomycin	0
595	F_181	ardb_2595:mdtg:deoxycholate,fosfomycin	0
596	F_182	ardb_2596:mdtg:deoxycholate,fosfomycin	0
597	F_183	ardb_2606:bcra:bacitracin	0
598	F_184	ardb_2608:teta:tetracycline	0
599	F_185	ardb_2624:macb:macrolide	0
600	F_186	ardb_2627:macb:macrolide	0
601	F_187	ardb_2640:macb:macrolide	0
602	F_188	ardb_265:baca:bacitracin	0
603	F_189	ardb_2664:rosa:fosmidomycin	0
604	F_190	ardb_26:baca:bacitracin	0
605	F_191	ardb_2710:cata7:chloramphenicol	0
606	F_192	ardb_2718:pbp2:penicillin	0
607	F_195	ardb_2755:bcr:--	0
608	F_198	ardb_2766:acra:aminoglycoside,glycylcycline,macrolide,beta_lactam,acriflavin	0
609	F_199	ardb_2768:acra:aminoglycoside,glycylcycline,macrolide,beta_lactam,acriflavin	0
610	F_200	ardb_2770:ksga:kasugamycin	0
611	F_201	ardb_2783:macb:macrolide	0
612	F_202	ardb_2785:macb:macrolide	0
613	F_203	ardb_2787:macb:macrolide	0
614	F_204	ardb_2788:macb:macrolide	0
615	F_205	ardb_2789:macb:macrolide	0
616	F_206	ardb_2796:macb:macrolide	0
617	F_207	ardb_2799:macb:macrolide	0
618	F_208	ardb_2801:macb:macrolide	0
619	F_209	ardb_2806:qnrb:fluoroquinolone	0
620	F_210	ardb_2817:mdtl:chloramphenicol	0
621	F_211	ardb_2835:bcr:--	0
622	F_212	ardb_2846:bcr:--	0
623	F_213	ardb_2847:bcr:--	0
624	F_214	ardb_2850:bcr:--	0
625	F_215	ardb_2853:bcr:--	0
626	F_216	ardb_2859:bcr:--	0
627	F_217	ardb_2872:cml_e3:chloramphenicol	0
628	F_218	ardb_2885:mpha:macrolide	0
629	F_219	ardb_2902:cata11:chloramphenicol	0
630	F_221	ardb_2956:bl2be_ctxm:monobactam,penicillin,cephalosporin_iii,ceftazidime,cephalosporin_ii,cephalosporin_i	0
631	F_222	ardb_2969:sul1:sulfonamide	0
632	F_226	ardb_2990:bcra:bacitracin	0
633	F_227	ardb_312:tetm:tetracycline	0
634	F_228	ardb_313:tetm:tetracycline	0
635	F_231	ardb_321:cata14:chloramphenicol	0
636	F_233	ardb_354:vanhd:vancomycin,teicoplanin	0
637	F_234	ardb_358:cata1:chloramphenicol	0
638	F_235	ardb_371:bl2a_1:penicillin	0
639	F_240	ardb_383:bl2e_cfxa:cephalosporin	0
640	F_241	ardb_387:mefa:macrolide	0
641	F_242	ardb_392:mefa:macrolide	0
642	F_244	ardb_396:mefa:macrolide	0
643	F_247	ardb_423:bl2a_iii:penicillin	0
644	F_248	ardb_438:msra:lincosamide,streptogramin_b,macrolide	0
645	F_249	ardb_446:vanyd:vancomycin,teicoplanin	0
646	F_250	ardb_453:mdtn:t_chloride,acriflavine,puromycin	0
647	F_251	ardb_456:mdtn:t_chloride,acriflavine,puromycin	0
648	F_252	ardb_457:mdtn:t_chloride,acriflavine,puromycin	0
649	F_253	ardb_458:mdtn:t_chloride,acriflavine,puromycin	0
650	F_254	ardb_45:vanrc:vancomycin	0
651	F_255	ardb_466:mdtn:t_chloride,acriflavine,puromycin	0
652	F_256	ardb_470:tetc:tetracycline	0
653	F_257	ardb_474:qnrs:fluoroquinolone	0
654	F_258	ardb_476:sul1:sulfonamide	0
655	F_259	ardb_486:baca:bacitracin	0
656	F_261	ardb_488:tet40:tetracycline	0
657	F_263	ardb_502:vand:vancomycin,teicoplanin	0
658	F_264	ardb_523:bl1_ec:cephalosporin	0
659	F_265	ardb_528:aph6id:streptomycin	0
660	F_267	ardb_537:tet40:tetracycline	0
661	F_268	ardb_543:rosa:fosmidomycin	0
662	F_269	ardb_544:baca:bacitracin	0
663	F_270	ardb_548:acra:aminoglycoside,glycylcycline,macrolide,beta_lactam,acriflavin	0
664	F_271	ardb_549:bl1_ec:cephalosporin	0
665	F_272	ardb_550:bl1_ec:cephalosporin	0
666	F_273	ardb_551:bl1_ec:cephalosporin	0
667	F_275	ardb_556:baca:bacitracin	0
668	F_276	ardb_573:baca:bacitracin	0
669	F_277	ardb_579:aph6id:streptomycin	0
670	F_278	ardb_60:bl1_ec:cephalosporin	0
671	F_280	ardb_616:rosb:fosmidomycin	0
672	F_281	ardb_638:aac3iia:netilmicin,tobramycin,sisomicin,dibekacin,gentamicin	0
673	F_283	ardb_645:tolc:aminoglycoside,glycylcycline,macrolide,beta_lactam,acriflavin	0
674	F_284	ardb_646:tolc:aminoglycoside,glycylcycline,macrolide,beta_lactam,acriflavin	0
675	F_285	ardb_648:mdtk:enoxacin,norfloxacin	0
676	F_286	ardb_651:tetpb:tetracycline	0
677	F_287	ardb_660:baca:bacitracin	0
678	F_288	ardb_693:mdtp:t_chloride,acriflavine,puromycin	0
679	F_289	ardb_696:mdtp:t_chloride,acriflavine,puromycin	0
680	F_290	ardb_697:mdtp:t_chloride,acriflavine,puromycin	0
681	F_291	ardb_699:mdtp:t_chloride,acriflavine,puromycin	0
682	F_292	ardb_702:mdtp:t_chloride,acriflavine,puromycin	0
683	F_293	ardb_703:mdtp:t_chloride,acriflavine,puromycin	0
684	F_294	ardb_727:ermq:lincosamide,streptogramin_b,macrolide	0
685	F_295	ardb_736:arna:polymyxin	0
686	F_296	ardb_737:arna:polymyxin	0
687	F_298	ardb_739:mepa:tigecycline	0
688	F_299	ardb_750:lmrp:--	0
689	F_302	ardb_805:tetw:tetracycline	0
690	F_303	ardb_808:tetw:tetracycline	0
691	F_304	ardb_810:tetw:tetracycline	0
692	F_305	ardb_813:tetw:tetracycline	0
693	F_306	ardb_814:tetw:tetracycline	0
694	F_307	ardb_817:tetw:tetracycline	0
695	F_308	ardb_819:tetm:tetracycline	0
696	F_309	ardb_820:tets:tetracycline	0
697	F_312	ardb_836:tetm:tetracycline	0
698	F_313	ardb_840:tetm:tetracycline	0
699	F_314	ardb_843:tetm:tetracycline	0
700	F_316	ardb_845:tetm:tetracycline	0
701	F_318	ardb_853:tetm:tetracycline	0
702	F_319	ardb_858:tetm:tetracycline	0
703	F_320	ardb_862:tetm:tetracycline	0
704	F_321	ardb_865:tetm:tetracycline	0
705	F_322	ardb_869:tetw:tetracycline	0
706	F_326	ardb_883:teto:tetracycline	0
707	F_328	ardb_887:teto:tetracycline	0
708	F_330	ardb_890:tet32:tetracycline	0
709	F_331	ardb_893:teto:tetracycline	0
710	F_332	ardb_894:teto:tetracycline	0
711	F_334	ardb_897:teto:tetracycline	0
712	F_335	ardb_925:vanc:vancomycin	0
713	F_336	ardb_928:tetpb:tetracycline	0
714	F_337	ardb_958:bl2a_pc:penicillin	0
715	F_338	ardb_973:tolc:aminoglycoside,glycylcycline,macrolide,beta_lactam,acriflavin	0
716	F_339	ardb_977:tolc:aminoglycoside,glycylcycline,macrolide,beta_lactam,acriflavin	0
717	F_340	ardb_989:tolc:aminoglycoside,glycylcycline,macrolide,beta_lactam,acriflavin	0
718	F_341	ardb_992:vanxd:vancomycin,teicoplanin	0
719	F_342	ardb_995:vanxd:vancomycin,teicoplanin	0
720	F_343	AAC(3)-IIc	0
721	F_345	AAC(6')-Iih	0
722	F_346	ACT-25	0
723	F_347	ACT-7	0
724	F_348	ANT(4')-Ia	0
725	F_350	ANT(6)-Ib	0
726	F_351	ANT(9)-Ia	0
727	F_352	APH(3'')-Ib	0
728	F_353	APH(3')-IIIa	0
729	F_354	APH(6)-Id	0
730	F_356	Bacillus intrinsic mph	0
731	F_359	BcII	0
732	F_360	Best_Hit_ARO	0
733	F_361	CRP	0
734	F_362	CTX-M-99	0
735	F_368	CfxA5	0
736	F_371	Erm(42)	0
737	F_375	ErmQ	0
738	F_378	Escherichia coli marR mutant resulting in antibiotic resistance	0
739	F_379	Escherichia coli parC conferring resistance to fluoroquinolone	0
740	F_381	Escherichia coli soxR mutants	0
741	F_382	FosA5	0
742	F_383	H-NS	0
743	F_384	Klebsiella pneumoniae acrR mutant resulting in high level antibiotic resistance	0
744	F_387	Mycobacterium tuberculosis katG mutations conferring resistance to isoniazid	0
745	F_393	PC1 beta-lactamase (blaZ)	0
746	F_394	PmrA	0
747	F_395	PmrB	0
748	F_396	PmrC	0
749	F_402	QnrB18	0
750	F_403	QnrS8	0
751	F_404	SHV-1	0
752	F_405	SHV-11	0
753	F_406	SHV-187	0
754	F_407	SHV-27	0
755	F_408	SHV-65	0
756	F_409	Salmonella serovars gyrB conferring resistance to fluoroquinolone	0
757	F_413	Staphylococcus aureus parC conferring resistance to fluoroquinolone	0
758	F_417	TEM-1	0
759	F_418	TriB	0
760	F_420	aad(6)	0
761	F_421	aadA	0
762	F_422	aadA25	0
763	F_423	aadA5	0
764	F_424	abeM	0
765	F_425	acrA	0
766	F_427	acrD	0
767	F_428	acrE	0
768	F_430	acrS	0
769	F_431	adeA	0
770	F_435	adeJ	0
771	F_438	arlS	0
772	F_440	bacA	0
773	F_441	baeR	0
774	F_442	baeS	0
775	F_443	bcrA	0
776	F_444	bcrB	0
777	F_445	bcrC	0
778	F_449	catB10	0
779	F_450	catP	0
780	F_453	cfrA	0
781	F_454	cmeA	0
782	F_456	cpxA	0
783	F_457	cpxR	0
784	F_458	dfrA12	0
785	F_459	dfrC	0
786	F_462	dfrG	0
787	F_464	emrA	0
788	F_465	emrB	0
789	F_466	emrD	0
790	F_467	emrK	0
791	F_468	emrR	0
792	F_469	emrY	0
793	F_470	evgA	0
794	F_471	evgS	0
795	F_473	floR	0
796	F_474	linA	0
797	F_478	lnuB	0
798	F_480	lnuD	0
799	F_484	macA	0
800	F_486	marA	0
801	F_487	mdfA	0
802	F_489	mdtA	0
803	F_490	mdtB	0
804	F_491	mdtC	0
805	F_492	mdtD	0
806	F_493	mdtE	0
807	F_494	mdtF	0
808	F_495	mdtG	0
809	F_496	mdtH	0
810	F_497	mdtK	0
811	F_498	mdtL	0
812	F_499	mdtM	0
813	F_500	mdtN	0
814	F_501	mdtO	0
815	F_502	mdtP	0
816	F_504	mecB	0
817	F_506	mecI	0
818	F_508	mefB	0
819	F_513	mexC	0
820	F_514	mexD	0
821	F_515	mexE	0
822	F_517	mexN	0
823	F_519	mexS	0
824	F_520	mexT	0
825	F_522	mgrA	0
826	F_523	mphA	0
827	F_524	mphE	0
828	F_528	mtrE	0
829	F_529	norA	0
830	F_530	norB	0
831	F_532	oprA	0
832	F_533	oprM	0
833	F_534	phoP	0
834	F_535	phoQ	0
835	F_536	ramA	0
836	F_538	robA	0
837	F_539	rosA	0
838	F_540	rosB	0
839	F_541	sat-4	0
840	F_543	sdiA	0
841	F_544	smeA	0
842	F_546	smeD	0
843	F_547	sul1	0
844	F_553	tet45	0
845	F_554	tetA	0
846	F_555	tetA(P)	0
847	F_557	tetG	0
848	F_558	tetK	0
849	F_560	tetM	0
850	F_563	tetS	0
851	F_564	tetW	0
852	F_567	tolC	0
853	F_571	vanF	0
854	F_577	vanO	0
855	F_587	vanSL	0
856	F_590	vanTC	0
857	F_593	vanWG	0
858	F_594	vanXD	0
859	F_595	vanXYC	0
860	F_597	vanYB	0
861	F_598	vanYF	0
862	F_599	vanYG1	0
863	F_639	Genetic Information Processing:Transcription:Basal transcription factors	0
864	F_645	Human Diseases:Cancers:Bladder cancer	0
865	F_661	Human Diseases:Endocrine and metabolic diseases:Non-alcoholic fatty liver disease (NAFLD)	0
866	F_670	Human Diseases:Infectious diseases:Influenza A	0
867	F_674	Human Diseases:Infectious diseases:Shigellosis	0
868	F_681	Human Diseases:Neurodegenerative diseases:Parkinson's disease	0
869	F_700	Metabolism:Biosynthesis of other secondary metabolites:Betalain biosynthesis	0
870	F_704	Metabolism:Biosynthesis of other secondary metabolites:Flavonoid biosynthesis	0
871	F_705	Metabolism:Biosynthesis of other secondary metabolites:Isoflavonoid biosynthesis	0
872	F_744	Metabolism:Glycan biosynthesis and metabolism:Various types of N-glycan biosynthesis	0
873	F_782	Metabolism:Metabolism of terpenoids and polyketides:Biosynthesis of type II polyketide products	0
874	F_810	Metabolism:Xenobiotics biodegradation and metabolism:Fluorobenzoate degradation	0
875	F_819	Organismal Systems:Circulatory system:Cardiac muscle contraction	0
876	F_820	Organismal Systems:Digestive system:Bile secretion	0
877	F_828	Organismal Systems:Endocrine system:Melanogenesis	0
878	F_840	Organismal Systems:Nervous system:Cholinergic synapse	0
879	F_845	VFG000037	0
880	F_849	VFG000102	0
881	F_850	VFG000121	0
882	F_851	VFG000252	0
883	F_852	VFG000270	0
884	F_853	VFG000274	0
885	F_855	VFG000332	0
886	F_856	VFG000358	0
887	F_857	VFG000362	0
888	F_858	VFG000363	0
889	F_859	VFG000366	0
890	F_860	VFG000367	0
891	F_861	VFG000446	0
892	F_862	VFG000458	0
893	F_863	VFG000459	0
894	F_864	VFG000461	0
895	F_865	VFG000462	0
896	F_866	VFG000615	0
897	F_867	VFG000617	0
898	F_868	VFG000618	0
899	F_869	VFG000670	0
900	F_871	VFG000872	0
901	F_872	VFG000879	0
902	F_873	VFG000887	0
903	F_874	VFG000904	0
904	F_875	VFG000906	0
905	F_876	VFG000907	0
906	F_877	VFG000909	0
907	F_878	VFG000916	0
908	F_879	VFG000917	0
909	F_880	VFG000918	0
910	F_881	VFG000920	0
911	F_882	VFG000922	0
912	F_883	VFG000923	0
913	F_884	VFG000924	0
914	F_885	VFG000925	0
915	F_886	VFG000926	0
916	F_887	VFG000928	0
917	F_888	VFG000929	0
918	F_889	VFG000930	0
919	F_890	VFG000931	0
920	F_891	VFG000932	0
921	F_892	VFG000933	0
922	F_893	VFG000935	0
923	F_894	VFG000938	0
924	F_895	VFG000946	0
925	F_898	VFG001295	0
926	F_899	VFG001302	0
927	F_900	VFG001306	0
928	F_901	VFG001311	0
929	F_903	VFG001370	0
930	F_909	VFG001443	0
931	F_910	VFG001444	0
932	F_911	VFG001448	0
933	F_912	VFG001449	0
934	F_913	VFG001450	0
935	F_914	VFG001795	0
936	F_915	VFG001855	0
937	F_916	VFG001862	0
938	F_918	VFG001942	0
939	F_920	VFG002158	0
940	F_921	VFG002162	0
941	F_922	VFG002165	0
942	F_923	VFG002180	0
943	F_924	VFG002181	0
944	F_926	VFG002183	0
945	F_927	VFG002184	0
946	F_928	VFG002186	0
947	F_929	VFG002187	0
948	F_930	VFG002188	0
949	F_932	VFG002190	0
950	F_934	VFG002274	0
951	F_935	VFG002275	0
952	F_936	VFG002277	0
953	F_937	VFG002279	0
954	F_938	VFG002280	0
955	F_939	VFG002282	0
956	F_941	VFG002298	0
957	F_942	VFG002335	0
958	F_943	VFG002350	0
959	F_944	VFG002351	0
960	F_945	VFG002358	0
961	F_946	VFG002361	0
962	F_947	VFG002364	0
963	F_950	VFG002414	0
964	F_951	VFG002555	0
965	F_953	VFG005283	0
966	F_954	VFG005307	0
967	F_961	VFG012333	0
968	F_962	VFG012501	0
969	F_963	VFG012505	0
970	F_964	VFG013248	0
971	F_966	VFG013384	0
972	F_967	VFG013400	0
973	F_969	VFG016278	0
974	F_970	VFG034901	0
975	F_971	VFG037100	0
976	F_972	VFG042424	0
977	F_973	VFG042425	0
978	F_974	VFG042426	0
979	F_975	VFG042428	0
980	F_976	VFG042448	0
981	F_977	VFG043206	0
982	F_978	VFG043209	0
983	F_979	VFG043213	0
984	F_981	VFG043378	0
985	F_982	VFG043383	0
986	F_983	VFG043465	0
987	F_985	VFG043508	0
988	F_986	VFG043509	0
989	F_987	VFG043510	0
990	F_988	VFG044159	0
991	F_989	VFG044165	0
992	F_990	VFG044172	0
993	F_992	VFG045346	0
