# Supplementary material for: Identifying Microbiota Signature and Functional Rules Associated With Bacterial Subtypes in Human Intestine
Source: Front Genet. 2019 Nov 15;10:1146. doi: 10.3389/fgene.2019.01146 (PMC6872643; doi:10.3389/fgene.2019.01146)
Supplement: Supplementary Table S3 — Ten-fold cross-validation performance of IFS with RIPPER algorithm. [file Table_3.xlsx]

## Sheet: Sheet1
Number of features	Actinobacteria			Bacteroidetes			Firmicutes			Overall accuracy	MCC in multi-class
	Individual accuracy (Recall)	Precision	MCC	Individual accuracy (Recall)	Precision	MCC	Individual accuracy (Recall)	Precision	MCC
1	0	N/A	N/A	0.995526	0.971616	0.976263	0.983668	0.767647	0.685777	0.830853	0.725545
2	0	N/A	N/A	0.986577	1	0.990388	1	0.767599	0.704522	0.836942	0.74008
3	0.608511	1	0.752712	1	1	1	1	0.896396	0.880611	0.937754	0.897876
4	0.608511	1	0.752712	1	1	1	1	0.896396	0.880611	0.937754	0.897876
5	0.608511	1	0.752712	1	1	1	1	0.896396	0.880611	0.937754	0.897876
6	0.6	1	0.746871	1	0.995546	0.996802	1	0.896396	0.880611	0.936401	0.895604
7	0.6	1	0.746871	0.997763	0.997763	0.996793	1	0.894382	0.878128	0.935724	0.894512
8	0.604255	0.993007	0.746453	1	1	1	0.998744	0.89527	0.877839	0.936401	0.895482
9	0.902128	0.834646	0.841688	1	1	1	0.947236	0.970399	0.911997	0.956022	0.926752
10	0.902128	0.848	0.850151	1	0.997768	0.998399	0.952261	0.971795	0.918677	0.958728	0.931084
11	0.910638	0.84252	0.851497	1	1	1	0.949749	0.972973	0.917433	0.958728	0.931279
12	0.970213	0.857143	0.894416	1	1	1	0.952261	0.99085	0.939773	0.969553	0.950123
13	0.953191	0.871595	0.894041	1	1	1	0.958543	0.985788	0.940662	0.97023	0.950679
14	0.957447	0.858779	0.888281	1	1	1	0.953518	0.986996	0.93683	0.9682	0.947596
15	0.944681	0.860465	0.882149	1	1	1	0.954774	0.983182	0.933914	0.966847	0.945087
16	0.902128	0.954955	0.915115	1	1	1	0.987437	0.97157	0.955166	0.977673	0.96229
17	0.906383	0.959459	0.920294	1	1	1	0.988693	0.972806	0.957893	0.979026	0.964585
18	0.902128	0.954955	0.915115	1	1	1	0.987437	0.97157	0.955166	0.977673	0.96229
19	0.897872	0.96789	0.920106	1	1	1	0.991206	0.97048	0.957982	0.979026	0.964625
20	0.902128	0.959276	0.917643	1	1	1	0.988693	0.971605	0.956549	0.978349	0.963444
21	0.910638	0.926407	0.903242	1	1	1	0.978643	0.97375	0.948264	0.97429	0.956596
22	0.961702	0.982609	0.966904	1	1	1	0.994975	0.988764	0.982317	0.991204	0.985162
23	0.961702	0.982609	0.966904	1	1	1	0.994975	0.988764	0.982317	0.991204	0.985162
24	0.974468	0.987069	0.977141	1	1	1	0.996231	0.992491	0.987753	0.993911	0.989729
25	0.978723	0.987124	0.979703	1	1	1	0.996231	0.993734	0.989111	0.994587	0.990871
26	0.982979	0.991416	0.984781	1	1	1	0.997487	0.994987	0.991834	0.99594	0.993154
27	0.982979	0.987179	0.982263	1	1	1	0.996231	0.994981	0.990471	0.995264	0.992013
28	0.974468	0.982833	0.974626	1	1	1	0.994975	0.992481	0.986388	0.993234	0.988588
29	0.982979	0.987179	0.982263	1	1	1	0.996231	0.994981	0.990471	0.995264	0.992013
30	0.974468	0.995652	0.982216	1	1	1	0.998744	0.992509	0.990489	0.995264	0.99202
31	0.978723	0.991379	0.982227	1	1	1	0.997487	0.993742	0.990476	0.995264	0.992013
32	0.978723	0.987124	0.979703	1	1	1	0.996231	0.993734	0.989111	0.994587	0.990871
33	0.978723	0.991379	0.982227	1	1	1	0.997487	0.993742	0.990476	0.995264	0.992013
34	0.978723	0.982906	0.977195	1	1	1	0.994975	0.993726	0.987748	0.993911	0.989731
35	0.978723	0.987124	0.979703	1	1	1	0.996231	0.993734	0.989111	0.994587	0.990871
36	0.978723	0.987124	0.979703	1	1	1	0.996231	0.993734	0.989111	0.994587	0.990871
37	0.982979	0.987179	0.982263	1	1	1	0.996231	0.994981	0.990471	0.995264	0.992013
38	0.978723	0.991379	0.982227	1	1	1	0.997487	0.993742	0.990476	0.995264	0.992013
39	0.978723	0.987124	0.979703	1	1	1	0.996231	0.993734	0.989111	0.994587	0.990871
40	0.974468	0.991342	0.979671	1	1	1	0.997487	0.9925	0.98912	0.994587	0.990873
41	0.982979	0.982979	0.979761	1	1	1	0.994975	0.994975	0.98911	0.994587	0.990875
42	0.995745	0.991525	0.992427	1	1	1	0.997487	0.998742	0.995918	0.99797	0.996581
43	0.978723	0.995671	0.984766	1	1	1	0.998744	0.99375	0.991844	0.99594	0.993158
44	0.978723	0.987124	0.979703	0.997763	1	0.998397	0.997487	0.993742	0.990476	0.994587	0.990871
45	0.982979	0.978814	0.977273	1	1	1	0.993719	0.994969	0.987751	0.993911	0.98974
46	0.991489	0.974895	0.979949	1	1	1	0.992462	0.997475	0.989129	0.994587	0.990905
47	0.982979	0.982979	0.979761	1	1	1	0.994975	0.994975	0.98911	0.994587	0.990875
48	0.987234	0.983051	0.982324	1	1	1	0.994975	0.996226	0.990473	0.995264	0.99202
49	0.978723	0.995671	0.984766	1	1	1	0.998744	0.99375	0.991844	0.99594	0.993158
50	0.982979	0.991416	0.984781	1	1	1	0.997487	0.994987	0.991834	0.99594	0.993154
51	0.982979	0.987179	0.982263	1	1	1	0.996231	0.994981	0.990471	0.995264	0.992013
52	0.987234	0.958678	0.967652	1	0.997768	0.998399	0.987437	0.997462	0.983737	0.991204	0.98527
53	0.991489	0.987288	0.987375	1	1	1	0.996231	0.997484	0.993195	0.996617	0.9943
54	0.987234	0.978903	0.979843	1	1	1	0.993719	0.996222	0.989116	0.994587	0.990887
55	0.991489	0.983122	0.984885	1	1	1	0.994975	0.997481	0.991838	0.99594	0.993166
56	0.991489	0.966805	0.97507	1	1	1	0.98995	0.997468	0.986429	0.993234	0.988654
57	0.987234	0.987234	0.984821	1	1	1	0.996231	0.996231	0.991832	0.99594	0.993157
58	0.987234	0.970711	0.974924	1	0.997768	0.998399	0.991206	0.997472	0.987778	0.993234	0.988635
59	0.987234	0.978903	0.979843	1	1	1	0.993719	0.996222	0.989116	0.994587	0.990887
60	0.991489	0.978992	0.98241	1	1	1	0.993719	0.997478	0.990482	0.995264	0.992034
61	0.991489	0.978992	0.98241	1	1	1	0.993719	0.997478	0.990482	0.995264	0.992034
62	0.987234	0.970711	0.974924	1	1	1	0.991206	0.996212	0.986408	0.993234	0.988628
63	0.987234	0.983051	0.982324	1	1	1	0.994975	0.996226	0.990473	0.995264	0.99202
64	0.987234	0.987234	0.984821	1	1	1	0.996231	0.996231	0.991832	0.99594	0.993157
65	0.991489	0.974895	0.979949	1	1	1	0.992462	0.997475	0.989129	0.994587	0.990905
66	0.987234	0.983051	0.982324	1	1	1	0.994975	0.996226	0.990473	0.995264	0.99202
67	0.995745	0.987342	0.989928	1	1	1	0.996231	0.998741	0.99456	0.997294	0.995445
68	0.991489	0.983122	0.984885	1	1	1	0.994975	0.997481	0.991838	0.99594	0.993166
69	0.991489	0.958848	0.970248	1	1	1	0.987437	0.997462	0.983737	0.991881	0.986415
70	0.991489	0.987288	0.987375	1	1	1	0.996231	0.997484	0.993195	0.996617	0.9943
71	0.991489	0.991489	0.98988	1	1	1	0.997487	0.997487	0.994555	0.997294	0.995438
72	0.991489	0.987288	0.987375	1	1	1	0.996231	0.997484	0.993195	0.996617	0.9943
73	0.991489	0.983122	0.984885	1	1	1	0.994975	0.997481	0.991838	0.99594	0.993166
74	0.995745	0.983193	0.987444	1	1	1	0.994975	0.998739	0.993204	0.996617	0.994312
75	0.991489	0.983122	0.984885	1	1	1	0.994975	0.997481	0.991838	0.99594	0.993166
76	0.991489	0.978992	0.98241	1	1	1	0.993719	0.997478	0.990482	0.995264	0.992034
77	0.987234	0.987234	0.984821	1	1	1	0.996231	0.996231	0.991832	0.99594	0.993157
78	0.982979	0.978814	0.977273	1	1	1	0.993719	0.994969	0.987751	0.993911	0.98974
79	0.995745	0.979079	0.984974	1	1	1	0.993719	0.998737	0.99185	0.99594	0.993182
80	0.987234	0.983051	0.982324	1	1	1	0.994975	0.996226	0.990473	0.995264	0.99202
81	0.991489	0.983122	0.984885	1	1	1	0.994975	0.997481	0.991838	0.99594	0.993166
82	0.987234	0.987234	0.984821	1	1	1	0.996231	0.996231	0.991832	0.99594	0.993157
83	0.995745	0.975	0.982519	1	1	1	0.992462	0.998736	0.990499	0.995264	0.992055
84	0.991489	0.991489	0.98988	1	1	1	0.997487	0.997487	0.994555	0.997294	0.995438
85	0.982979	0.966527	0.969898	1	1	1	0.98995	0.994949	0.983686	0.991881	0.98635
86	0.991489	0.983122	0.984885	1	1	1	0.994975	0.997481	0.991838	0.99594	0.993166
87	0.995745	0.975	0.982519	1	1	1	0.992462	0.998736	0.990499	0.995264	0.992055
88	0.982979	0.9625	0.967469	1	1	1	0.988693	0.994943	0.982335	0.991204	0.985226
89	0.991489	0.970833	0.977502	1	1	1	0.991206	0.997472	0.987778	0.993911	0.989778
90	0.987234	0.97479	0.977376	1	1	1	0.992462	0.996217	0.987761	0.993911	0.989756
91	0.995745	0.987342	0.989928	1	1	1	0.996231	0.998741	0.99456	0.997294	0.995445
92	0.995745	0.975	0.982519	1	1	1	0.992462	0.998736	0.990499	0.995264	0.992055
93	0.987234	0.978903	0.979843	1	1	1	0.993719	0.996222	0.989116	0.994587	0.990887
94	0.991489	0.978992	0.98241	1	1	1	0.993719	0.997478	0.990482	0.995264	0.992034
95	0.987234	0.970711	0.974924	1	1	1	0.991206	0.996212	0.986408	0.993234	0.988628
96	0.982979	0.970588	0.972342	1	1	1	0.991206	0.994956	0.985039	0.992558	0.987478
97	0.987234	0.970711	0.974924	1	1	1	0.991206	0.996212	0.986408	0.993234	0.988628
98	0.987234	0.978903	0.979843	1	1	1	0.993719	0.996222	0.989116	0.994587	0.990887
99	0.982979	0.978814	0.977273	1	1	1	0.993719	0.994969	0.987751	0.993911	0.98974
100	0.991489	0.978992	0.98241	1	1	1	0.993719	0.997478	0.990482	0.995264	0.992034
101	0.982979	0.978814	0.977273	1	1	1	0.993719	0.994969	0.987751	0.993911	0.98974
102	0.982979	0.966527	0.969898	1	1	1	0.98995	0.994949	0.983686	0.991881	0.98635
103	0.982979	0.966527	0.969898	1	1	1	0.98995	0.994949	0.983686	0.991881	0.98635
104	0.995745	0.991525	0.992427	1	1	1	0.997487	0.998742	0.995918	0.99797	0.996581
105	0.982979	0.978814	0.977273	1	1	1	0.993719	0.994969	0.987751	0.993911	0.98974
106	0.982979	1	0.989861	1	1	1	1	0.995	0.994567	0.997294	0.995444
107	0.995745	0.987342	0.989928	1	1	1	0.996231	0.998741	0.99456	0.997294	0.995445
108	0.982979	0.987179	0.982263	1	1	1	0.996231	0.994981	0.990471	0.995264	0.992013
109	0.982979	0.978814	0.977273	1	1	1	0.993719	0.994969	0.987751	0.993911	0.98974
110	0.995745	0.987342	0.989928	1	1	1	0.996231	0.998741	0.99456	0.997294	0.995445
111	0.991489	0.974895	0.979949	1	1	1	0.992462	0.997475	0.989129	0.994587	0.990905
112	0.987234	0.983051	0.982324	1	1	1	0.994975	0.996226	0.990473	0.995264	0.99202
113	0.995745	0.995745	0.99494	1	1	1	0.998744	0.998744	0.997277	0.998647	0.997719
114	0.991489	0.983122	0.984885	1	1	1	0.994975	0.997481	0.991838	0.99594	0.993166
115	0.991489	0.978992	0.98241	1	1	1	0.993719	0.997478	0.990482	0.995264	0.992034
116	0.982979	0.974684	0.9748	1	1	1	0.992462	0.994962	0.986394	0.993234	0.988608
117	0.987234	0.983051	0.982324	1	1	1	0.994975	0.996226	0.990473	0.995264	0.99202
118	0.991489	0.970833	0.977502	1	1	1	0.991206	0.997472	0.987778	0.993911	0.989778
119	0.987234	0.983051	0.982324	1	1	1	0.994975	0.996226	0.990473	0.995264	0.99202
120	0.995745	0.987342	0.989928	1	1	1	0.996231	0.998741	0.99456	0.997294	0.995445
121	0.987234	0.991453	0.987332	1	1	1	0.997487	0.996236	0.993194	0.996617	0.994296
122	0.991489	0.974895	0.979949	1	1	1	0.992462	0.997475	0.989129	0.994587	0.990905
123	0.982979	0.974684	0.9748	1	1	1	0.992462	0.994962	0.986394	0.993234	0.988608
124	0.987234	0.978903	0.979843	1	1	1	0.993719	0.996222	0.989116	0.994587	0.990887
125	0.991489	0.970833	0.977502	1	1	1	0.991206	0.997472	0.987778	0.993911	0.989778
126	0.991489	0.987288	0.987375	1	1	1	0.996231	0.997484	0.993195	0.996617	0.9943
127	0.987234	0.978903	0.979843	1	1	1	0.993719	0.996222	0.989116	0.994587	0.990887
128	0.982979	0.978814	0.977273	1	1	1	0.993719	0.994969	0.987751	0.993911	0.98974
129	0.987234	0.97479	0.977376	1	1	1	0.992462	0.996217	0.987761	0.993911	0.989756
130	0.991489	0.974895	0.979949	1	1	1	0.992462	0.997475	0.989129	0.994587	0.990905
131	0.991489	0.987288	0.987375	1	1	1	0.996231	0.997484	0.993195	0.996617	0.9943
132	0.991489	0.991489	0.98988	1	1	1	0.997487	0.997487	0.994555	0.997294	0.995438
133	0.987234	0.983051	0.982324	1	1	1	0.994975	0.996226	0.990473	0.995264	0.99202
134	0.987234	0.978903	0.979843	1	1	1	0.993719	0.996222	0.989116	0.994587	0.990887
135	0.987234	0.97479	0.977376	1	1	1	0.992462	0.996217	0.987761	0.993911	0.989756
136	0.978723	0.970464	0.969758	1	1	1	0.991206	0.993703	0.983672	0.991881	0.986328
137	0.991489	0.978992	0.98241	1	1	1	0.993719	0.997478	0.990482	0.995264	0.992034
138	0.982979	0.974684	0.9748	1	1	1	0.992462	0.994962	0.986394	0.993234	0.988608
139	0.982979	0.974684	0.9748	1	0.997768	0.998399	0.992462	0.996217	0.987761	0.993234	0.988613
140	0.987234	0.978903	0.979843	1	1	1	0.993719	0.996222	0.989116	0.994587	0.990887
141	0.982979	0.974684	0.9748	1	1	1	0.992462	0.994962	0.986394	0.993234	0.988608
142	0.987234	0.970711	0.974924	1	1	1	0.991206	0.996212	0.986408	0.993234	0.988628
143	0.987234	0.978903	0.979843	1	1	1	0.993719	0.996222	0.989116	0.994587	0.990887
144	0.974468	0.974468	0.969641	1	0.997768	0.998399	0.992462	0.993711	0.985028	0.991881	0.986318
145	0.991489	0.96281	0.972652	1	1	1	0.988693	0.997465	0.985082	0.992558	0.987533
146	0.991489	0.983122	0.984885	1	1	1	0.994975	0.997481	0.991838	0.99594	0.993166
147	0.970213	0.974359	0.967057	1	0.997768	0.998399	0.992462	0.992462	0.983665	0.991204	0.985171
148	0.987234	0.966667	0.972485	1	1	1	0.98995	0.996207	0.985057	0.992558	0.987502
149	0.995745	0.983193	0.987444	1	1	1	0.994975	0.998739	0.993204	0.996617	0.994312
150	0.995745	0.987342	0.989928	1	1	1	0.996231	0.998741	0.99456	0.997294	0.995445
151	0.987234	0.978903	0.979843	1	1	1	0.993719	0.996222	0.989116	0.994587	0.990887
152	0.991489	0.987288	0.987375	1	1	1	0.996231	0.997484	0.993195	0.996617	0.9943
153	0.991489	1	0.994935	1	1	1	1	0.997494	0.997281	0.998647	0.99772
154	0.991489	0.987288	0.987375	1	0.997768	0.998399	0.996231	0.998741	0.99456	0.996617	0.994304
155	0.991489	0.974895	0.979949	1	1	1	0.992462	0.997475	0.989129	0.994587	0.990905
156	0.987234	0.966667	0.972485	1	1	1	0.98995	0.996207	0.985057	0.992558	0.987502
157	0.995745	0.983193	0.987444	1	1	1	0.994975	0.998739	0.993204	0.996617	0.994312
158	0.982979	0.978814	0.977273	1	1	1	0.993719	0.994969	0.987751	0.993911	0.98974
159	0.987234	0.970711	0.974924	1	1	1	0.991206	0.996212	0.986408	0.993234	0.988628
160	0.974468	0.974468	0.969641	1	1	1	0.992462	0.992462	0.983665	0.991881	0.986313
161	0.991489	0.991489	0.98988	1	1	1	0.997487	0.997487	0.994555	0.997294	0.995438
162	0.987234	0.966667	0.972485	1	1	1	0.98995	0.996207	0.985057	0.992558	0.987502
163	0.978723	0.970464	0.969758	1	1	1	0.991206	0.993703	0.983672	0.991881	0.986328
164	0.982979	0.987179	0.982263	1	1	1	0.996231	0.994981	0.990471	0.995264	0.992013
165	0.991489	0.991489	0.98988	1	1	1	0.997487	0.997487	0.994555	0.997294	0.995438
166	0.991489	0.970833	0.977502	1	1	1	0.991206	0.997472	0.987778	0.993911	0.989778
167	0.987234	0.987234	0.984821	1	0.997768	0.998399	0.996231	0.997484	0.993195	0.99594	0.993159
168	0.987234	0.978903	0.979843	1	1	1	0.993719	0.996222	0.989116	0.994587	0.990887
169	0.995745	0.987342	0.989928	1	1	1	0.996231	0.998741	0.99456	0.997294	0.995445
170	0.991489	0.983122	0.984885	1	1	1	0.994975	0.997481	0.991838	0.99594	0.993166
171	0.995745	0.991525	0.992427	1	1	1	0.997487	0.998742	0.995918	0.99797	0.996581
172	0.991489	0.983122	0.984885	1	1	1	0.994975	0.997481	0.991838	0.99594	0.993166
173	0.987234	0.978903	0.979843	1	0.997768	0.998399	0.993719	0.997478	0.990482	0.994587	0.990892
174	0.978723	0.978723	0.974701	1	1	1	0.993719	0.993719	0.986387	0.993234	0.988594
175	0.987234	0.987234	0.984821	1	1	1	0.996231	0.996231	0.991832	0.99594	0.993157
176	0.982979	0.987179	0.982263	1	1	1	0.996231	0.994981	0.990471	0.995264	0.992013
177	0.982979	0.970588	0.972342	1	1	1	0.991206	0.994956	0.985039	0.992558	0.987478
178	0.982979	0.970588	0.972342	1	1	1	0.991206	0.994956	0.985039	0.992558	0.987478
179	0.987234	0.978903	0.979843	1	1	1	0.993719	0.996222	0.989116	0.994587	0.990887
180	0.991489	0.991489	0.98988	1	1	1	0.997487	0.997487	0.994555	0.997294	0.995438
181	0.978723	0.974576	0.972222	1	0.997768	0.998399	0.992462	0.994962	0.986394	0.992558	0.987465
182	0.995745	0.979079	0.984974	1	1	1	0.993719	0.998737	0.99185	0.99594	0.993182
183	0.995745	0.995745	0.99494	1	1	1	0.998744	0.998744	0.997277	0.998647	0.997719
184	0.987234	0.958678	0.967652	1	1	1	0.987437	0.996198	0.982361	0.991204	0.985259
185	0.987234	0.970711	0.974924	1	1	1	0.991206	0.996212	0.986408	0.993234	0.988628
186	0.995745	0.987342	0.989928	1	1	1	0.996231	0.998741	0.99456	0.997294	0.995445
187	0.987234	0.978903	0.979843	1	1	1	0.993719	0.996222	0.989116	0.994587	0.990887
188	0.987234	0.983051	0.982324	1	1	1	0.994975	0.996226	0.990473	0.995264	0.99202
189	0.974468	0.978632	0.972126	1	1	1	0.993719	0.992472	0.985025	0.992558	0.987449
190	0.991489	0.978992	0.98241	1	1	1	0.993719	0.997478	0.990482	0.995264	0.992034
191	0.974468	0.966245	0.964715	1	1	1	0.98995	0.992443	0.98095	0.990528	0.984049
192	0.991489	0.991489	0.98988	1	1	1	0.997487	0.997487	0.994555	0.997294	0.995438
193	0.987234	0.991453	0.987332	1	1	1	0.997487	0.996236	0.993194	0.996617	0.994296
194	0.991489	0.974895	0.979949	1	1	1	0.992462	0.997475	0.989129	0.994587	0.990905
195	0.987234	0.978903	0.979843	1	1	1	0.993719	0.996222	0.989116	0.994587	0.990887
196	0.991489	0.983122	0.984885	1	1	1	0.994975	0.997481	0.991838	0.99594	0.993166
197	0.987234	0.97479	0.977376	1	1	1	0.992462	0.996217	0.987761	0.993911	0.989756
198	0.991489	0.974895	0.979949	1	1	1	0.992462	0.997475	0.989129	0.994587	0.990905
199	0.995745	0.987342	0.989928	1	1	1	0.996231	0.998741	0.99456	0.997294	0.995445
200	0.987234	0.978903	0.979843	1	1	1	0.993719	0.996222	0.989116	0.994587	0.990887
201	0.987234	0.966667	0.972485	1	1	1	0.98995	0.996207	0.985057	0.992558	0.987502
202	0.987234	0.978903	0.979843	1	1	1	0.993719	0.996222	0.989116	0.994587	0.990887
203	0.982979	0.982979	0.979761	1	1	1	0.994975	0.994975	0.98911	0.994587	0.990875
204	0.987234	0.983051	0.982324	1	1	1	0.994975	0.996226	0.990473	0.995264	0.99202
205	0.995745	0.979079	0.984974	1	1	1	0.993719	0.998737	0.99185	0.99594	0.993182
206	0.987234	0.991453	0.987332	1	1	1	0.997487	0.996236	0.993194	0.996617	0.994296
207	0.991489	0.974895	0.979949	1	1	1	0.992462	0.997475	0.989129	0.994587	0.990905
208	0.991489	0.974895	0.979949	1	1	1	0.992462	0.997475	0.989129	0.994587	0.990905
209	0.987234	0.995708	0.989858	1	1	1	0.998744	0.996241	0.994557	0.997294	0.995437
210	0.987234	0.966667	0.972485	1	1	1	0.98995	0.996207	0.985057	0.992558	0.987502
211	0.995745	0.979079	0.984974	1	1	1	0.993719	0.998737	0.99185	0.99594	0.993182
212	0.995745	0.983193	0.987444	1	1	1	0.994975	0.998739	0.993204	0.996617	0.994312
213	0.991489	0.966805	0.97507	1	1	1	0.98995	0.997468	0.986429	0.993234	0.988654
214	0.995745	0.970954	0.980079	1	1	1	0.991206	0.998734	0.98915	0.994587	0.99093
215	0.987234	0.97479	0.977376	1	1	1	0.992462	0.996217	0.987761	0.993911	0.989756
216	0.991489	0.983122	0.984885	1	1	1	0.994975	0.997481	0.991838	0.99594	0.993166
217	0.991489	0.987288	0.987375	1	1	1	0.996231	0.997484	0.993195	0.996617	0.9943
218	0.991489	0.983122	0.984885	1	1	1	0.994975	0.997481	0.991838	0.99594	0.993166
219	0.987234	0.962656	0.970062	1	1	1	0.988693	0.996203	0.983708	0.991881	0.986379
220	0.991489	0.978992	0.98241	1	1	1	0.993719	0.997478	0.990482	0.995264	0.992034
221	0.978723	0.978723	0.974701	1	1	1	0.993719	0.993719	0.986387	0.993234	0.988594
222	0.987234	0.987234	0.984821	1	1	1	0.996231	0.996231	0.991832	0.99594	0.993157
223	0.987234	0.991453	0.987332	1	0.997768	0.998399	0.997487	0.997487	0.994555	0.996617	0.994297
224	0.987234	0.983051	0.982324	1	1	1	0.994975	0.996226	0.990473	0.995264	0.99202
225	0.982979	0.978814	0.977273	1	1	1	0.993719	0.994969	0.987751	0.993911	0.98974
226	0.991489	0.970833	0.977502	1	1	1	0.991206	0.997472	0.987778	0.993911	0.989778
227	0.991489	0.970833	0.977502	1	1	1	0.991206	0.997472	0.987778	0.993911	0.989778
228	0.982979	0.970588	0.972342	1	1	1	0.991206	0.994956	0.985039	0.992558	0.987478
229	0.987234	0.987234	0.984821	1	1	1	0.996231	0.996231	0.991832	0.99594	0.993157
230	0.991489	0.978992	0.98241	1	1	1	0.993719	0.997478	0.990482	0.995264	0.992034
231	0.991489	0.983122	0.984885	1	1	1	0.994975	0.997481	0.991838	0.99594	0.993166
232	0.982979	0.978814	0.977273	1	1	1	0.993719	0.994969	0.987751	0.993911	0.98974
233	0.982979	0.987179	0.982263	1	1	1	0.996231	0.994981	0.990471	0.995264	0.992013
234	0.987234	0.983051	0.982324	1	1	1	0.994975	0.996226	0.990473	0.995264	0.99202
235	0.987234	0.987234	0.984821	1	1	1	0.996231	0.996231	0.991832	0.99594	0.993157
236	0.991489	0.970833	0.977502	1	1	1	0.991206	0.997472	0.987778	0.993911	0.989778
237	0.982979	0.987179	0.982263	1	1	1	0.996231	0.994981	0.990471	0.995264	0.992013
238	0.995745	0.987342	0.989928	1	1	1	0.996231	0.998741	0.99456	0.997294	0.995445
239	0.987234	0.978903	0.979843	1	1	1	0.993719	0.996222	0.989116	0.994587	0.990887
240	0.987234	0.97479	0.977376	1	1	1	0.992462	0.996217	0.987761	0.993911	0.989756
241	0.987234	0.978903	0.979843	1	1	1	0.993719	0.996222	0.989116	0.994587	0.990887
242	0.982979	0.978814	0.977273	1	1	1	0.993719	0.994969	0.987751	0.993911	0.98974
243	0.982979	0.974684	0.9748	1	1	1	0.992462	0.994962	0.986394	0.993234	0.988608
244	0.991489	0.987288	0.987375	1	1	1	0.996231	0.997484	0.993195	0.996617	0.9943
245	0.987234	0.978903	0.979843	1	1	1	0.993719	0.996222	0.989116	0.994587	0.990887
246	0.978723	0.974576	0.972222	1	1	1	0.992462	0.993711	0.985028	0.992558	0.98746
247	0.995745	0.987342	0.989928	1	1	1	0.996231	0.998741	0.99456	0.997294	0.995445
248	0.987234	0.987234	0.984821	1	1	1	0.996231	0.996231	0.991832	0.99594	0.993157
249	0.991489	0.983122	0.984885	1	1	1	0.994975	0.997481	0.991838	0.99594	0.993166
250	0.995745	0.991525	0.992427	1	1	1	0.997487	0.998742	0.995918	0.99797	0.996581
251	0.991489	0.974895	0.979949	1	1	1	0.992462	0.997475	0.989129	0.994587	0.990905
252	0.991489	0.974895	0.979949	1	1	1	0.992462	0.997475	0.989129	0.994587	0.990905
253	0.995745	0.979079	0.984974	1	1	1	0.993719	0.998737	0.99185	0.99594	0.993182
254	0.991489	0.987288	0.987375	1	1	1	0.996231	0.997484	0.993195	0.996617	0.9943
255	0.987234	0.978903	0.979843	0.997763	1	0.998397	0.994975	0.996226	0.990473	0.994587	0.990883
256	0.987234	0.978903	0.979843	1	1	1	0.993719	0.996222	0.989116	0.994587	0.990887
257	0.991489	0.978992	0.98241	1	1	1	0.993719	0.997478	0.990482	0.995264	0.992034
258	0.991489	0.978992	0.98241	1	1	1	0.993719	0.997478	0.990482	0.995264	0.992034
259	0.987234	0.97479	0.977376	1	0.997768	0.998399	0.992462	0.997475	0.989129	0.993911	0.989762
260	0.982979	0.966527	0.969898	1	1	1	0.98995	0.994949	0.983686	0.991881	0.98635
261	0.987234	0.962656	0.970062	1	1	1	0.988693	0.996203	0.983708	0.991881	0.986379
262	0.987234	0.983051	0.982324	1	1	1	0.994975	0.996226	0.990473	0.995264	0.99202
263	0.987234	0.970711	0.974924	1	1	1	0.991206	0.996212	0.986408	0.993234	0.988628
264	0.987234	0.978903	0.979843	1	1	1	0.993719	0.996222	0.989116	0.994587	0.990887
265	0.995745	0.987342	0.989928	1	1	1	0.996231	0.998741	0.99456	0.997294	0.995445
266	0.987234	0.995708	0.989858	1	1	1	0.998744	0.996241	0.994557	0.997294	0.995437
267	0.987234	0.978903	0.979843	1	1	1	0.993719	0.996222	0.989116	0.994587	0.990887
268	0.987234	0.97479	0.977376	1	1	1	0.992462	0.996217	0.987761	0.993911	0.989756
269	0.991489	0.974895	0.979949	1	1	1	0.992462	0.997475	0.989129	0.994587	0.990905
270	0.987234	0.978903	0.979843	1	1	1	0.993719	0.996222	0.989116	0.994587	0.990887
271	0.987234	0.978903	0.979843	1	1	1	0.993719	0.996222	0.989116	0.994587	0.990887
272	0.982979	0.982979	0.979761	1	0.997768	0.998399	0.994975	0.996226	0.990473	0.994587	0.990879
273	0.982979	0.974684	0.9748	1	1	1	0.992462	0.994962	0.986394	0.993234	0.988608
274	0.982979	0.970588	0.972342	1	1	1	0.991206	0.994956	0.985039	0.992558	0.987478
275	0.987234	0.966667	0.972485	1	1	1	0.98995	0.996207	0.985057	0.992558	0.987502
276	0.987234	0.97479	0.977376	1	1	1	0.992462	0.996217	0.987761	0.993911	0.989756
277	0.991489	0.974895	0.979949	1	1	1	0.992462	0.997475	0.989129	0.994587	0.990905
278	0.995745	0.991525	0.992427	1	1	1	0.997487	0.998742	0.995918	0.99797	0.996581
279	0.991489	0.978992	0.98241	1	1	1	0.993719	0.997478	0.990482	0.995264	0.992034
280	0.987234	0.97479	0.977376	1	1	1	0.992462	0.996217	0.987761	0.993911	0.989756
281	0.995745	0.991525	0.992427	1	1	1	0.997487	0.998742	0.995918	0.99797	0.996581
282	0.987234	0.97479	0.977376	1	1	1	0.992462	0.996217	0.987761	0.993911	0.989756
283	0.991489	0.970833	0.977502	1	1	1	0.991206	0.997472	0.987778	0.993911	0.989778
284	0.991489	0.983122	0.984885	1	1	1	0.994975	0.997481	0.991838	0.99594	0.993166
285	0.987234	0.987234	0.984821	1	1	1	0.996231	0.996231	0.991832	0.99594	0.993157
286	0.987234	0.978903	0.979843	1	1	1	0.993719	0.996222	0.989116	0.994587	0.990887
287	0.987234	0.978903	0.979843	1	1	1	0.993719	0.996222	0.989116	0.994587	0.990887
288	0.991489	0.966805	0.97507	1	1	1	0.98995	0.997468	0.986429	0.993234	0.988654
289	0.987234	0.987234	0.984821	1	1	1	0.996231	0.996231	0.991832	0.99594	0.993157
290	0.982979	0.978814	0.977273	1	1	1	0.993719	0.994969	0.987751	0.993911	0.98974
291	0.991489	0.991489	0.98988	1	1	1	0.997487	0.997487	0.994555	0.997294	0.995438
292	0.991489	0.974895	0.979949	1	1	1	0.992462	0.997475	0.989129	0.994587	0.990905
293	0.987234	0.97479	0.977376	1	1	1	0.992462	0.996217	0.987761	0.993911	0.989756
294	0.982979	0.966527	0.969898	1	0.997768	0.998399	0.98995	0.996207	0.985057	0.991881	0.986358
295	0.982979	0.978814	0.977273	1	1	1	0.993719	0.994969	0.987751	0.993911	0.98974
296	0.987234	0.978903	0.979843	1	1	1	0.993719	0.996222	0.989116	0.994587	0.990887
297	0.991489	0.991489	0.98988	1	1	1	0.997487	0.997487	0.994555	0.997294	0.995438
298	0.991489	0.970833	0.977502	1	1	1	0.991206	0.997472	0.987778	0.993911	0.989778
299	0.987234	0.97479	0.977376	1	1	1	0.992462	0.996217	0.987761	0.993911	0.989756
300	0.987234	0.970711	0.974924	1	1	1	0.991206	0.996212	0.986408	0.993234	0.988628
301	0.991489	0.958848	0.970248	1	1	1	0.987437	0.997462	0.983737	0.991881	0.986415
302	0.987234	0.97479	0.977376	1	1	1	0.992462	0.996217	0.987761	0.993911	0.989756
303	0.982979	0.974684	0.9748	1	1	1	0.992462	0.994962	0.986394	0.993234	0.988608
304	0.995745	0.987342	0.989928	1	1	1	0.996231	0.998741	0.99456	0.997294	0.995445
305	0.982979	0.991416	0.984781	1	1	1	0.997487	0.994987	0.991834	0.99594	0.993154
306	0.987234	0.991453	0.987332	1	1	1	0.997487	0.996236	0.993194	0.996617	0.994296
307	0.995745	0.991525	0.992427	1	1	1	0.997487	0.998742	0.995918	0.99797	0.996581
308	0.987234	0.983051	0.982324	1	1	1	0.994975	0.996226	0.990473	0.995264	0.99202
309	0.987234	0.987234	0.984821	1	1	1	0.996231	0.996231	0.991832	0.99594	0.993157
310	0.982979	0.978814	0.977273	1	1	1	0.993719	0.994969	0.987751	0.993911	0.98974
311	0.995745	0.979079	0.984974	1	1	1	0.993719	0.998737	0.99185	0.99594	0.993182
312	0.982979	0.987179	0.982263	1	1	1	0.996231	0.994981	0.990471	0.995264	0.992013
313	0.987234	0.991453	0.987332	1	0.997768	0.998399	0.997487	0.997487	0.994555	0.996617	0.994297
314	0.982979	0.974684	0.9748	1	1	1	0.992462	0.994962	0.986394	0.993234	0.988608
315	0.987234	0.97479	0.977376	1	1	1	0.992462	0.996217	0.987761	0.993911	0.989756
316	0.987234	0.991453	0.987332	1	1	1	0.997487	0.996236	0.993194	0.996617	0.994296
317	0.987234	0.983051	0.982324	1	1	1	0.994975	0.996226	0.990473	0.995264	0.99202
318	0.982979	0.970588	0.972342	1	1	1	0.991206	0.994956	0.985039	0.992558	0.987478
319	0.987234	0.978903	0.979843	1	1	1	0.993719	0.996222	0.989116	0.994587	0.990887
320	0.991489	0.983122	0.984885	1	1	1	0.994975	0.997481	0.991838	0.99594	0.993166
321	0.987234	0.983051	0.982324	1	1	1	0.994975	0.996226	0.990473	0.995264	0.99202
322	0.991489	0.978992	0.98241	1	1	1	0.993719	0.997478	0.990482	0.995264	0.992034
323	0.982979	0.982979	0.979761	1	1	1	0.994975	0.994975	0.98911	0.994587	0.990875
324	0.978723	0.974576	0.972222	1	0.997768	0.998399	0.992462	0.994962	0.986394	0.992558	0.987465
325	0.987234	0.978903	0.979843	1	1	1	0.993719	0.996222	0.989116	0.994587	0.990887
326	0.991489	0.96281	0.972652	1	1	1	0.988693	0.997465	0.985082	0.992558	0.987533
327	0.978723	0.974576	0.972222	1	1	1	0.992462	0.993711	0.985028	0.992558	0.98746
328	0.982979	0.970588	0.972342	1	1	1	0.991206	0.994956	0.985039	0.992558	0.987478
329	0.991489	0.983122	0.984885	1	1	1	0.994975	0.997481	0.991838	0.99594	0.993166
330	0.987234	0.983051	0.982324	1	1	1	0.994975	0.996226	0.990473	0.995264	0.99202
331	0.991489	0.978992	0.98241	1	1	1	0.993719	0.997478	0.990482	0.995264	0.992034
332	0.987234	0.987234	0.984821	1	1	1	0.996231	0.996231	0.991832	0.99594	0.993157
333	0.987234	0.987234	0.984821	1	1	1	0.996231	0.996231	0.991832	0.99594	0.993157
334	0.991489	0.974895	0.979949	1	1	1	0.992462	0.997475	0.989129	0.994587	0.990905
335	0.982979	0.970588	0.972342	0.997763	1	0.998397	0.992462	0.994962	0.986394	0.992558	0.987472
336	0.987234	0.978903	0.979843	1	1	1	0.993719	0.996222	0.989116	0.994587	0.990887
337	0.987234	0.978903	0.979843	1	1	1	0.993719	0.996222	0.989116	0.994587	0.990887
338	0.987234	0.978903	0.979843	1	1	1	0.993719	0.996222	0.989116	0.994587	0.990887
339	0.987234	0.978903	0.979843	1	0.997768	0.998399	0.993719	0.997478	0.990482	0.994587	0.990892
340	0.987234	0.978903	0.979843	1	1	1	0.993719	0.996222	0.989116	0.994587	0.990887
341	0.991489	0.970833	0.977502	1	1	1	0.991206	0.997472	0.987778	0.993911	0.989778
342	0.991489	0.970833	0.977502	1	1	1	0.991206	0.997472	0.987778	0.993911	0.989778
343	0.978723	0.974576	0.972222	1	0.997768	0.998399	0.992462	0.994962	0.986394	0.992558	0.987465
344	0.987234	0.954733	0.965256	0.997763	1	0.998397	0.987437	0.996198	0.982361	0.990528	0.984131
345	0.991489	0.978992	0.98241	1	1	1	0.993719	0.997478	0.990482	0.995264	0.992034
346	0.991489	0.987288	0.987375	1	1	1	0.996231	0.997484	0.993195	0.996617	0.9943
347	0.987234	0.978903	0.979843	1	1	1	0.993719	0.996222	0.989116	0.994587	0.990887
348	0.978723	0.974576	0.972222	1	1	1	0.992462	0.993711	0.985028	0.992558	0.98746
349	0.991489	0.970833	0.977502	1	1	1	0.991206	0.997472	0.987778	0.993911	0.989778
350	0.978723	0.974576	0.972222	1	0.997768	0.998399	0.992462	0.994962	0.986394	0.992558	0.987465
351	0.995745	0.991525	0.992427	1	1	1	0.997487	0.998742	0.995918	0.99797	0.996581
352	0.987234	0.983051	0.982324	1	1	1	0.994975	0.996226	0.990473	0.995264	0.99202
353	0.991489	0.978992	0.98241	1	0.997768	0.998399	0.993719	0.998737	0.99185	0.995264	0.99204
354	0.982979	0.970588	0.972342	1	1	1	0.991206	0.994956	0.985039	0.992558	0.987478
355	0.991489	0.987288	0.987375	1	1	1	0.996231	0.997484	0.993195	0.996617	0.9943
356	0.987234	0.966667	0.972485	1	1	1	0.98995	0.996207	0.985057	0.992558	0.987502
357	0.991489	0.983122	0.984885	1	1	1	0.994975	0.997481	0.991838	0.99594	0.993166
358	0.991489	0.991489	0.98988	1	1	1	0.997487	0.997487	0.994555	0.997294	0.995438
359	0.995745	0.979079	0.984974	1	1	1	0.993719	0.998737	0.99185	0.99594	0.993182
360	0.995745	0.991525	0.992427	1	1	1	0.997487	0.998742	0.995918	0.99797	0.996581
361	0.978723	0.978723	0.974701	1	0.997768	0.998399	0.993719	0.994969	0.987751	0.993234	0.988598
362	0.982979	0.966527	0.969898	1	1	1	0.98995	0.994949	0.983686	0.991881	0.98635
363	0.987234	0.970711	0.974924	1	0.997768	0.998399	0.991206	0.997472	0.987778	0.993234	0.988635
364	0.991489	0.987288	0.987375	1	1	1	0.996231	0.997484	0.993195	0.996617	0.9943
365	0.991489	0.987288	0.987375	1	1	1	0.996231	0.997484	0.993195	0.996617	0.9943
366	0.987234	0.978903	0.979843	1	1	1	0.993719	0.996222	0.989116	0.994587	0.990887
367	0.987234	0.978903	0.979843	1	1	1	0.993719	0.996222	0.989116	0.994587	0.990887
368	0.991489	0.983122	0.984885	1	1	1	0.994975	0.997481	0.991838	0.99594	0.993166
369	0.987234	0.97479	0.977376	1	1	1	0.992462	0.996217	0.987761	0.993911	0.989756
370	0.987234	0.97479	0.977376	1	1	1	0.992462	0.996217	0.987761	0.993911	0.989756
371	0.991489	0.983122	0.984885	1	1	1	0.994975	0.997481	0.991838	0.99594	0.993166
372	0.987234	0.978903	0.979843	1	1	1	0.993719	0.996222	0.989116	0.994587	0.990887
373	0.982979	0.978814	0.977273	1	0.997768	0.998399	0.993719	0.996222	0.989116	0.993911	0.989745
374	0.987234	0.991453	0.987332	1	0.997768	0.998399	0.997487	0.997487	0.994555	0.996617	0.994297
375	0.995745	0.975	0.982519	1	1	1	0.992462	0.998736	0.990499	0.995264	0.992055
376	0.987234	0.970711	0.974924	1	1	1	0.991206	0.996212	0.986408	0.993234	0.988628
377	0.991489	0.970833	0.977502	1	1	1	0.991206	0.997472	0.987778	0.993911	0.989778
378	0.982979	0.978814	0.977273	1	1	1	0.993719	0.994969	0.987751	0.993911	0.98974
379	0.991489	0.983122	0.984885	1	1	1	0.994975	0.997481	0.991838	0.99594	0.993166
380	0.991489	0.991489	0.98988	1	1	1	0.997487	0.997487	0.994555	0.997294	0.995438
381	0.991489	0.978992	0.98241	1	1	1	0.993719	0.997478	0.990482	0.995264	0.992034
382	0.982979	0.978814	0.977273	1	1	1	0.993719	0.994969	0.987751	0.993911	0.98974
383	0.987234	0.987234	0.984821	1	1	1	0.996231	0.996231	0.991832	0.99594	0.993157
384	0.995745	0.995745	0.99494	1	1	1	0.998744	0.998744	0.997277	0.998647	0.997719
385	0.995745	0.975	0.982519	1	1	1	0.992462	0.998736	0.990499	0.995264	0.992055
386	0.987234	0.97479	0.977376	1	1	1	0.992462	0.996217	0.987761	0.993911	0.989756
387	0.991489	0.978992	0.98241	1	1	1	0.993719	0.997478	0.990482	0.995264	0.992034
388	0.982979	0.970588	0.972342	1	1	1	0.991206	0.994956	0.985039	0.992558	0.987478
389	0.995745	0.983193	0.987444	1	1	1	0.994975	0.998739	0.993204	0.996617	0.994312
390	0.991489	0.983122	0.984885	1	1	1	0.994975	0.997481	0.991838	0.99594	0.993166
391	0.987234	0.970711	0.974924	1	1	1	0.991206	0.996212	0.986408	0.993234	0.988628
392	0.978723	0.982906	0.977195	1	1	1	0.994975	0.993726	0.987748	0.993911	0.989731
393	0.987234	0.983051	0.982324	1	1	1	0.994975	0.996226	0.990473	0.995264	0.99202
394	0.987234	0.978903	0.979843	1	1	1	0.993719	0.996222	0.989116	0.994587	0.990887
395	0.991489	1	0.994935	1	1	1	1	0.997494	0.997281	0.998647	0.99772
396	0.987234	0.970711	0.974924	1	1	1	0.991206	0.996212	0.986408	0.993234	0.988628
397	0.991489	0.983122	0.984885	1	1	1	0.994975	0.997481	0.991838	0.99594	0.993166
398	0.991489	0.978992	0.98241	1	1	1	0.993719	0.997478	0.990482	0.995264	0.992034
399	0.995745	0.979079	0.984974	1	1	1	0.993719	0.998737	0.99185	0.99594	0.993182
400	0.987234	0.958678	0.967652	1	1	1	0.987437	0.996198	0.982361	0.991204	0.985259
401	0.991489	0.966805	0.97507	1	1	1	0.98995	0.997468	0.986429	0.993234	0.988654
402	0.987234	0.987234	0.984821	1	1	1	0.996231	0.996231	0.991832	0.99594	0.993157
403	0.987234	0.966667	0.972485	1	1	1	0.98995	0.996207	0.985057	0.992558	0.987502
404	0.982979	0.966527	0.969898	1	1	1	0.98995	0.994949	0.983686	0.991881	0.98635
405	0.987234	0.97479	0.977376	1	1	1	0.992462	0.996217	0.987761	0.993911	0.989756
406	0.982979	0.978814	0.977273	1	1	1	0.993719	0.994969	0.987751	0.993911	0.98974
407	0.982979	0.974684	0.9748	1	1	1	0.992462	0.994962	0.986394	0.993234	0.988608
408	0.987234	0.987234	0.984821	1	1	1	0.996231	0.996231	0.991832	0.99594	0.993157
409	0.982979	0.9625	0.967469	1	1	1	0.988693	0.994943	0.982335	0.991204	0.985226
410	0.991489	0.983122	0.984885	1	1	1	0.994975	0.997481	0.991838	0.99594	0.993166
411	0.991489	0.983122	0.984885	1	1	1	0.994975	0.997481	0.991838	0.99594	0.993166
412	0.987234	0.970711	0.974924	1	1	1	0.991206	0.996212	0.986408	0.993234	0.988628
413	0.987234	0.987234	0.984821	1	1	1	0.996231	0.996231	0.991832	0.99594	0.993157
414	0.978723	0.970464	0.969758	1	0.997768	0.998399	0.991206	0.994956	0.985039	0.991881	0.986335
415	0.987234	0.991453	0.987332	1	1	1	0.997487	0.996236	0.993194	0.996617	0.994296
416	0.987234	0.991453	0.987332	1	1	1	0.997487	0.996236	0.993194	0.996617	0.994296
417	0.987234	0.970711	0.974924	1	1	1	0.991206	0.996212	0.986408	0.993234	0.988628
418	0.991489	0.978992	0.98241	1	1	1	0.993719	0.997478	0.990482	0.995264	0.992034
419	0.987234	0.978903	0.979843	1	1	1	0.993719	0.996222	0.989116	0.994587	0.990887
420	0.991489	0.987288	0.987375	1	1	1	0.996231	0.997484	0.993195	0.996617	0.9943
421	0.987234	0.983051	0.982324	1	1	1	0.994975	0.996226	0.990473	0.995264	0.99202
422	0.991489	0.987288	0.987375	1	1	1	0.996231	0.997484	0.993195	0.996617	0.9943
423	0.991489	0.978992	0.98241	1	1	1	0.993719	0.997478	0.990482	0.995264	0.992034
424	0.982979	0.974684	0.9748	1	1	1	0.992462	0.994962	0.986394	0.993234	0.988608
425	0.987234	0.962656	0.970062	1	1	1	0.988693	0.996203	0.983708	0.991881	0.986379
426	0.982979	0.966527	0.969898	1	0.997768	0.998399	0.98995	0.996207	0.985057	0.991881	0.986358
427	0.995745	0.983193	0.987444	1	1	1	0.994975	0.998739	0.993204	0.996617	0.994312
428	0.995745	0.983193	0.987444	1	1	1	0.994975	0.998739	0.993204	0.996617	0.994312
429	0.987234	0.987234	0.984821	1	1	1	0.996231	0.996231	0.991832	0.99594	0.993157
430	0.991489	0.978992	0.98241	1	1	1	0.993719	0.997478	0.990482	0.995264	0.992034
431	0.987234	0.978903	0.979843	1	1	1	0.993719	0.996222	0.989116	0.994587	0.990887
432	0.978723	0.991379	0.982227	1	0.995546	0.996802	0.997487	0.996236	0.993194	0.995264	0.992016
